# Supplementary material for: Transforming the Health Research Workforce in Mozambique: Achievements of the Mozambique Institute for Health Education and Research (MIHER) over a 13‑Year Journey
Source: Ann Glob Health. 2024 Dec 9;90(1):78. doi: 10.5334/aogh.4528 (PMC11639690; doi:10.5334/aogh.4528)
Supplement: Supplementary material File 1. — Supplemental file 1, List of research grants written and awarded. [file agh-90-1-4528-s2.xlsx]

## Sheet: Projectos Concurridos
Projects MIHER (Funded and Unfunded)
Last Update: 22/04/2024
Year of Award/Submission	Projecto	Grant # / Funding Agency	General Objective of the Project	Duration	Mozambique PI	Counterpart PI	Total	Prime/Subaward	Pass Trough Entity	Funded	Federal Funds	Status	Partner	Continente
2010	The Universidade Eduardo Mondlane/UCSD Medical Education Partnership Initiative (MEPI)	R24TW008908 (PRIME) Fogarty International Center - NIH		5 Years	Emilia Noormahomed	Robert Schooley	8632000	PRIME	UEM	YES	YES	Ended	UCSD	North America
2010	The Universidade Eduardo Mondlane/UCSD Medical Education Partnership Initiative (MEPI Linked Award)	R24TW008910 (PRIME) Fogarty International Center - NIH		5 Years	Emilia Noormahomed	Stephen Bickler	1988000	PRIME	UEM	YES	YES	Ended	UCSD	North America
2012	Hope Walks - Clubfoot Program (initially was with Cure International)	Hope Walks		11 years	Olga Chambal (PD)		1320000	SUBAWARD	Hope Walks	YES	NO	Ended	Hope Walks	North America
2012	Pooled Nucleic Acid Testing to Identify Antiretroviral Treatment Failure in India	R21AI080353 (SUBAWARD) National Institute of Allergy and Infectious Diseases - NIH		2 years	Emilia Noormahomed	Davey Smith	140789	SUBAWARD	UCSD	YES	YES	Ended	UCSD	North America
2012	AIHA Twinning Center	AIHA's HRSA grant H-F8-MOZ-12-P-PTR-MCEM-00		1 Year	Matchecane Cossa	Peter Bendix	41870	SUBAWARD	AIHA	YES	YES	Ended	AIHA	North America
2012	CFAR: Tuberculosis screening in health workers in Maputo Central Hospital.	P30AI036214 (SUBAWARD) National Institute of Allergy and Infectious Diseases - NIH		1 Year	Elizabete Nunes	Douglas D. Richman	41040	SUBAWARD	UCSD	YES	YES	Ended	UCSD	North America
2012	CFAR: Etiologic role of papilloma virus infection.	P30AI036214 (SUBAWARD) National Institute of Allergy and Infectious Diseases - NIH		1 Year	Carla Carrilho	Douglas D. Richman	25920	SUBAWARD	UCSD	YES	YES	Ended	UCSD	North America
2013	CFAR (Study title not provided on the Agreement)	P30AI036214 (SUBAWARD) National Institute of Allergy and Infectious Diseases - NIH		1 Year	Tomas Zimba	Douglas D. Richman	28080	SUBAWARD	UCSD	YES	YES	Ended	UCSD	North America
2013	CFAR: Etiological role of human papillomavirus (HPV) in squamous cell carcinoma of the conjunctiva in patients treated at Maputo Central Hospital.	P30AI036214 (SUBAWARD) National Institute of Allergy and Infectious Diseases - NIH		1 Year	Carla Carrilho	Douglas D. Richman	24408	SUBAWARD	UCSD	YES	YES	Ended	UCSD	North America
2014	Assessing HIV-1- associated Co-Infections in Lower and Middle Income Countries: An Integrated Medical Education and Research Training Program	20145192 Gilead Foundation		1 Year	Emilia Noormahomed	Robert Schooley	78710	SUBAWARD	UCSD	YES	NO	Ended	UCSD	North America
2014	CFAR: Cardiovascular risk and Disease in HIV-Infected patients in Mozambique.	P30AI036214 (SUBAWARD) National Institute of Allergy and Infectious Diseases - NIH		1 Year	Ana Olga Mocumbi	Douglas D. Richman	43196	SUBAWARD	UCSD	YES	YES	Ended	UCSD	North America
2014	PI Council Chair Support (MEPI Supplement)	R24TW008908-05S1 (PRIME) Fogarty International Center - NIH		1 Year	Emilia Noormahomed	Robert Schooley	40500	SUBAWARD	UCSD	YES	YES	Ended	UCSD	North America
2014	Resmed Fundation	Resmed Foundation		1 Year	Albertino Damasceno	Atul Malhorta	35000	SUBAWARD	ResMed Foundation	YES	NO	Ended	N/A	North America
2014	CFAR: Identification of human immunogenetic determinants of shistosomiases susceptibility among HIV positive and negative person in Mozambique.	P30AI036214 (SUBAWARD) National Institute of Allergy and Infectious Diseases - NIH		1 Year	Emilia Noormahomed	Douglas D. Richman	31455	SUBAWARD	UCSD	YES	YES	Ended	UCSD	North America
2014	CFAR: Characteristics of Salmonella in HIV-infected patients admitted to the Central Hospital of Maputo.	P30AI036214 (SUBAWARD) National Institute of Allergy and Infectious Diseases - NIH		1 Year	Sam Patel	Douglas D. Richman	22464	SUBAWARD	UCSD	YES	YES	Ended	UCSD	North America
2014	Mozambique Cloud Health Portal	N00244-13-1-0057 Office of Naval Research		1 Year	Francisco Mabila	Eliah Aronoff-Spencer	20000	SUBAWARD	UCSD	YES	YES	Ended	UCSD	North America
2015	Enhanced Adavanced Biomedical Research Training for Mozambique	D43TW010135 (PRIME) Fogarty International Center - NIH		5 Years	Emilia Noormahomed	Robert Schooley	3205000	PRIME	UEM	YES	YES	Ended	UCSD	North America
2015	Administrative and Research Infrasestructure Development for Mozambique (MEPI Supplement "iRIM initiative)	R24TW008908-05S2 (PRIME) Fogarty International Center - NIH		1 Year	Emilia Noormahomed	Robert Schooley	237600	PRIME	UEM	YES	YES	Ended	UCSD	North America
2015	Strengthening Translational and Operational Research in Mozambique - STORM Program	NIH			Emilia Noormahomed	Robert Schooley	1488080	SUBAWARD	UCSD	NO	YES	Not Awarded	UCSD	North America
2015	Etiology of Bacterial Bloodstream Infections in Nampula, Mozambique (MEPI Supplement)	R24TW008908-05S4 (PRIME) Fogarty International Center - NIH		1 Year	Emilia Noormahomed	Robert Schooley	54000	PRIME	UEM	YES	YES	Ended	UCSD	North America
2015	CFAR Rhadika and Sandra Manuel (no name for the study was provided)	P30AI036214-21 National Institute of Allergy and Infectious Diseases - NIAID/NIH		1 Year	Sandra Manuel	Rhadika Sundarajan	40000	SUBAWARD	UCSD	YES	YES	Ended	UCSD	North America
2015	Burden and Econometrics of NCDs at Referral Hospitals Phase 1	Australian Catholic University		1 Year	Ana Olga Mocumbi	Simon Stewart	30000	SUBAWARD	ACU	YES	NO	Ended	ACU	Oceania
2015	UCSF Glocal	R25TW009343 (SUBAWARD) Fogarty International Center - NIH		1 Year	Matchecane Cossa	Craig Cohen	28950	SUBAWARD	UCSF	YES	YES	Ended	UCSF	North America
2015	Multiplex System for diagnosis of hepatitis B and C and T. pallidum infection and other infectious diseases.	MBIO		2 Years	Emilia Noormahomed	Robert Schooley	20000	SUBAWARD	MBIO	YES	NO	Ended		North America
2016	NCD Regional Institute of Africa	NIH			Ana Olga Mocumbi	Wael Al-Delaimy	515202	PRIME	UEM	NO	YES	Not Awarded	N/A	North America
2016	Burden and Econometrics of NCDs at Referral Hospitals Phase 2	Australian Catholic University		1 Year	Ana Olga Mocumbi	Simon Stewart	89699	SUBAWARD	ACU	YES	NO	Ended	ACU	Oceania
2016	Hormone Receptors and Human Epiderma Growth Factor Receptor 2 in Breas Cancer in Mozambique: Patterns of Expression and Relations with Etiology	DAA3-16-62700-1 U.S. Civilian Research & Development Foundation		2 Years	Assucena Guisseve		50000	SUBAWARD	CRDF	YES	YES	Ended	CRDF	North America
2016	Global Health Institute Flagship Site	89057382 Global Health Institute		1 Year	Emilia Noormahomed		50000	SUBAWARD	UCSD	YES	NO	Ended	UCSD	North America
2016	UCSF Glocal	R25TW009343 (SUBAWARD) Fogarty International Center - NIH		1 Year	Ana Olga Mocumbi	Craig Cohen	48950	SUBAWARD	UCSF	YES	YES	Ended	UCSF	North America
2016	CFAR: Incidence and etiology of severe acute hepatitis and acute liver failure in HIV+ patients recently started on combination HIV therapy (TDF/3TC/EFV)	P30AI036214 (SUBAWARD) National Institute of Allergy and Infectious Diseases - NIH		1 Year	Sam Patel	Douglas D. Richman	40500	SUBAWARD	UCSD	YES	YES	Ended	UCSD	North America
2017	The epidemiology of Taenia solium cysticercosis/taeniosis with special emphasis on neurocysticercosis and its related immunological pathomechanism in northen Mozambique - Cysticercosis network for Sub-Saharan Africa (CYSTINET)	81203599 BMBF		5 Years	Emilia Noormahomed		1.24848e+06	PRIME	GIZ	YES	NO	Ended	TUM	Europe
2017	Enhancing Advanced Biomedical Training in Mozambique	D43TW010568 (SUBAWARD) Fogarty International Center - NIH		5 Years	Emilia Noormahomed	Robert T. Schooley	1215000	SUBAWARD	UCSD	YES	YES	Ended	UCSD	North America
2017	PALOP Mental Health Implementation Research Training	D43TW009675 (SUBAWARD) Fogarty International Center - NIH		5 Years	Ana Olga Mocumbi	Milton Wainberg	262052	SUBAWARD	RFMH	YES	YES	Ended	RFMH	North America
2017	PRIDE SSA - Partnership in Research to Implement and Disseminate Sustainable and Scalable Evidence Based Practices in Sub-Saharan Africa	U19MH113203 (SUBARWARD) National Institute of Mental Health - NIH		5 Years	Ana Olga Mocumbi	Milton Wainberg	228830	SUBAWARD	RFMH	YES	YES	Ended	RFMH	North America
2017	MOZamique snApshot of emergiing Trends (MOZART) Disease Surveilance Study	WI221693 Pfizer Inc.		2 Years	Ana Olga Mocumbi		171926	PRIME	MIHER	YES	NO	Ended	Pfizer	North America
2017	GLOCAL Fellowship Clotilde	D43TW009343 (SUBAWARD) Fogarty International Center - NIH		1 Year	Clotilde Nhatave	Craig Cohen	49440	SUBAWARD	UCSF	YES	YES	Ended	UCSF	North America
2017	Implementation of a Health Systems Network for Essential and Emergent Surgery in Mozambique (INTERCOM)	NIH			Matchecane Cossa	Juan Carlos Puyana	298042	PRIME	UEM	NO	YES	Not Awarded	Pittsburgh University	North America
2017	CFAR: Screening for atherosclerotic vascular disease in HIV-infected Children	P30AI036214 (SUBAWARD) National Institute of Allergy and Infectious Diseases - NIH		1 Year	Ana Olga Mocumbi	Douglas D. Richman	40974	SUBAWARD	UCSD	YES	YES	Ended		North America
2017	CFAR Predictors of Pulmonary Kaposi's Sarcoma in Maputo Central Hospital	P30AI036214 (SUBAWARD) National Institute of Allergy and Infectious Diseases - NIH		1 Year	Elizabete Nunes	Douglas D. Richman	40068	SUBAWARD	UCSD	YES	YES	Ended		North America
2017	CFAR: Malaria Treatment outcome and artesunate resistance in HIV+ people in Mozambique	P30AI036214 (SUBAWARD) National Institute of Allergy and Infectious Diseases - NIH		1 Year	Emilia Noormahomed	Douglas D. Richman	39960	SUBAWARD	UCSD	YES	YES	Ended	UCSD	North America
2017	CFAR: HIV-related Knowledge and practices among higher education students in Maputo	P30AI036214 (SUBAWARD) National Institute of Allergy and Infectious Diseases - NIH		1 Year	Patricio Langa	Rhadika Sundarajan	33426	SUBAWARD	UCSD	YES	YES	Ended	UCSD	North America
2017	Evaluating adoption, availability, price and affordability of essential CVD medicines and diagnostics in Mozambique and Fiji	World Hearth Federation		1 Year	Ana Olga Mocumbi	Jose Ferrer	25000	PRIME	WHF	YES	NO	Ended	WHFA	Europe
2017	Follow Up of Endomyocardial Fibrosis Patients Detected in Rural Community of Mozambique during a Prevalence study Phase I	Chain of HOPE		1 Year	Ana Olga Mocumbi		24998	PRIME	Chain of Hope	YES	NO	Ended		Europe
2017	Lancet NCDI Poverty Commission	X6111 Partners in Health		1 Year	Ana Olga Mocumbi	Neil Gupta	17000	PRIME	MIHER	YES	NO	Ended	PIH	North America
2018	The University Eduardo Mondlane/UCSD Health-Professionals Partnership Initiative (HEPI)	R25TW011216 (PRIME) Fogarty International Center - NIH		5 Years	Emilia Noormahomed	Robert Schooley	3480210	PRIME	UEM	YES	YES	Ongoing	UCSD	North America
2018	Community I-STAR Mozambique: Community Implementation of SBIRT Using Technology for Alcohol Use Reduction in Mozambique	R01AA025947 (SUBAWARD) National Institute on Alcohol Abuse and Alcoholism		5 Years	Ana Olga Mocumbi	Milton Wainberg	1047560	SUBAWARD	RFMH	YES	YES	Ongoing	RFMH	North America
2018	Pro-Poor Risk Factors Managment Clinics	Primary Care International		2 Years	Ana Olga Mocumbi		60538	SUBAWARD	Letshego	YES	NO	Ended	PCI	Europe
2018	CFAR: Doxorubicin Cardiotoxicity in HIV Patients: Incidence and Early Detectioc (DCHP)	P30AI036214 (SUBAWARD) National Institute of Allergy and Infectious Diseases - NIH		1 Year	Carla Carrilho	Douglas D. Richman	30560	SUBAWARD	UCSD	YES	YES	Ended	UCSD	North America
2018	Noncommunicable Diseases and Injuries in Southern Africa: A Dialogue on Science, Implementation and Policy	Partners in Health		1 Year	Ana Olga Mocumbi		16382.2	PRIME	MIHER	YES	NO	Ended	PIH	North America
2018	STRONG HF	Heart Iniative Momemtum Research		1 Year	Ana Olga Mocumbi		10000	PRIME	Heart Iniative Momemtum Research	YES	NO	Ended	WHF	Europe
2018	Reproductive Health Services and Cardiovascular Health- RHD: The RESCUE RHD Project	World Hearth Federation		1 Year	Keila Jamal		2500	PRIME	MIHER	YES	NO	Ended	WHF	Europe
2019	Addressing Gaps in Mens Health Literacy and Health Seeking in Mozambique	Queens Margaret University		2 Years	Ana Olga Mocumbi	Karina Kielmann	136558	SUBAWARD	QMU	YES	NO	Ended	QMU	Europe
2019	YOUTH-PRIDES: Implementing Integrated, mhealth care for Adoescent Depression Within Primary Care Clinics of Mozambique	K01MH120258 (SUBAWARD) National Institute of Mental Health - NIH		5 Years	Palmira Santos	Kate Lovero	132570	SUBAWARD	RFMH	YES	YES	Ongoing	RFMH	North America
2019	Maternal Mortality Reduction from Post-Partum Hemorrhage (PPH) in Mozambique	STADEMA		2 Years	Patricia Silva	Annette Von Dryglasky	117432	PRIME	STADEMA Foundation	YES	NO	Ended	UCSD	Europe
2019	STRIPE HIV (Quality Improvement Center/Health Qual	U1NHA31422 (SUBAWARD) Health Resources and Services Administration (HRSA)		1 Year	Maria Alexandra Rodrigues	Bruce Agnis	100000	SUBAWARD	UCSF	YES	YES	Ended	UCSF	North America
2019	CFAR: Screening for atherosclerotic vascular disease in HIV-infected Children Phase 2	P30AI036214 (SUBAWARD) National Institute of Allergy and Infectious Diseases - NIH		1 Year	Ana Olga Mocumbi	Davey Smith	38814	SUBAWARD	UCSD	YES	YES	Ended	UCSD	North America
2019	Studying Risk Factors for Non-Communicable Disease in Mozambique	NIH			Ana Olga Mocumbi	Wael Al-Delaimy	1239248	PRIME	UEM	NO	YES	Not Awarded	N/A	North America
2019	Advancing Administrative and Research Infrastructure Development for HIV training	NIH			Alberto Pondja	Robert Schooley	299679	PRIME	UEM	NO	YES	Not Awarded	UCSD	North America
2019	Follow Up of Endomyocardial Fibrosis Patients Detected in Rural Community of Mozambique during a Prevalence study Phase II	Chain of HOPE		1 Year	Ana Olga Mocumbi		25000	SUBAWARD	Chain of Hope	YES	NO	Ended	COH	Europe
2019	NCDI (Universal Access to Type 1 Diabetes Care)	AVA0247 Partners in Health		1 Year	Ana Olga Mocumbi	Neil Gupta	19977.8	PRIME	MIHER	YES	NO	Ended	PIH	North America
2019	Launch Event for EHBM EHF RHD Educational Booklet for children	World Hearth Federation		1 Year	Ana Olga Mocumbi		4600	SUBAWARD	WHF	YES	NO	Ended	WHF	Europe
2020	Scaling Out and Scaling Up the System Analysis and Improvement Approach to Optimize the Hypertension Diagnosis and Care Cascade for HIV-Infected individuals (SCALE SAIA HTN)	UG3HL156390 (PRIME) National Heart, Lungs, and Blood Institute - NIH		5 Years	Ana Olga Mocumbi	Sarah Gimbel	1596997	PRIME	UEM	YES	YES	Ongoing	WUSTL	North America
2020	PALOP Mental Healt Implementation Research Training (Renewal)	2D43TW009675-06 (SUBAWARD) Fogarty International Center - NIH		5 Years	Emilia Noormahomed	Milton Wainberg	859651	SUBAWARD	RFMH	YES	YES	Ongoing	RFMH	North America
2020	PRIDE SSA (Neuro Cognitive Supplement)	U19MH113203-04S2 (SUBARWARD) National Institute of Mental Health - NIH		1 Year	Palmira Santos	Milton Wainberg	124297	SUBAWARD	RFMH	YES	YES	Ongoing	RFMH	North America
2020	PRIDE SSA (Cyclone Supplement)	U19MH113203 (SUBARWARD) National Institute of Mental Health - NIH		1 Year	Ana Olga Mocumbi	Milton Wainberg	66096	SUBAWARD	RFMH	YES	YES	Ended	RFMH	North America
2020	PRIDE SSA (Maputo Study Supplement)	U19MH113203-04S1 (SUBARWARD) National Institute of Mental Health - NIH		1 Year	Ana Olga Mocumbi	Milton Wainberg	55240	SUBAWARD	RFMH	YES	YES	Ended	RFMH	North America
2020	Exploring the parasite Genomics of Severe Falciparum Malaria in Mozambique	R21AI152511 (SUBAWARD) National Institute of Allergy and Infectious Diseases - NIH		2 Years	Emilia Noormahomed		54000	SUBAWARD	UCSD	YES	YES	Ended	UCSD	North America
2020	CFAR: Esophageal cancer in low income countries: report of pthilogical pattern and ris factors, and the role of HIV as risk factors, in Maputo Central Hospital (Mozambique)	P30AI036214 (SUBAWARD) National Institute of Allergy and Infectious Diseases - NIH		1 Year	Atilio Morais	Davey Smith	38772	SUBAWARD	UCSD	YES	YES	Ended	UCSD	North America
2020	CFAR: The impact of Sleep Apnea in People in HIV-Associated Cardiomyopathy	P30AI036214 (SUBAWARD) National Institute of Allergy and Infectious Diseases - NIH	Test the Hypothesis that people with HIV cardiomyopathy have higher risk of sleep disorders as compared to matched control groups	1 Year	Albertino Damasceno	Davey Smith	37800	SUBAWARD	UCSD	YES	YES	Ended	UCSD	North America
2020	Treating Common Mental Disorders in Women in Mozambique by Addressing Intimate Partner Violence in Couples	K23MH122661 (SUBAWARD) National Institute of Mental Health - NIH		5 Years	Palmira Santos	Jennifer Mootz	33502	SUBAWARD	RFMH	YES	YES	Ongoing	RFMH	North America
2020	Sem Stress: Youth-Activist Led Mental Health Literacy and Promotion in Mozambique	Grand Challenges Canada			Palmira Santos		250000	PRIME	MIHER	NO	NO	Not Awarded	GCC	North America
2020	Trimming COVID-19: Transmission Reduction in Mozambique. (EABRTM D43TW010135 Supplement)	NIH			Emilia Noormahomed	Robert Schooley	641000	PRIME	UEM	NO	YES	Not Awarded	UCSD	North America
2020	Reducing Stigma to Improve HIV/AIDS Prevention, Treatment and Care in Mozambique	NIH			Emilia Martins	Robert Schooley	318892	PRIME	UEM	NO	YES	Not Awarded	UCSD	North America
2020	Molecular Ecologic Surveillance and Machine-Enhanced Eradication of Resistant InfectionS & Emerging-pathogens - MESMERISE	NIH			Emilia Noormahomed	MULTI/PI Plan	6500000	PRIME	UEM	NO	YES	Not Awarded	UCSD	North America
2020	COVID 19 & NCDI Poverty: Rapid Responses for Innovative Care Redesign and Social Protection	AVA0247 Partners in Health		1 Year	Ana Olga Mocumbi	Neil Gupta	17998	PRIME	MIHER	YES	NO	Ended	PIH	North America
2020	Exploring the Views of Consumers, Distributors and Suppliers of Access to Essential CVD Medicines and Diagnostics in Maputo City, Mozambique (QUAL MEDS)	Brunel University		1 Year	Ana Olga Mocumbi		11250	SUBAWARD	Brunel University	YES	NO	Ended	BRU	Europe
2020	SIGH-COVID 19 Support Grant	Specialist in Global Health		1 Year	Matchecane Cossa		6432.2	PRIME	SIGH	YES	NO	Ended	SGH	North America
2020	SIGH-COVID 19 Support Grant	Specialist in Global Health		1 Year	Ana Olga Mocumbi		4405.87	PRIME	MIHER	YES	NO	Ended	SGH	North America
2020	HEMOPHILIA Program Twinning Funds			2 Years	Patricia Silva	Annette Von Dryglasky	2336	PRIME		YES	NO	Ongoing	UCSD	North America
2020	SIGH-Cyclone Idai Relief Efforts	Specialist in Global Health		1 Year	Emilia Noormahomed		309.2	SUBAWARD	MIHER	YES	NO	Ended	SGH	North America
2021	Colours to Save Hearts	World Hearth Federation		3 Years	Ana Olga Mocumbi	Celine Schulz	469010	PRIME	WHF	YES	NO	Ongoing	WHF	Europe
2021	STRIPE HIV (Quality Improvement Center/Health Qual) - Phase II	U1NHA31422 (SUBAWARD) Health Resources and Services Administration (HRSA)		1 Year	Maria Alexandra Rodrigues	Marietjie De Villiers	54150	SUBAWARD	AFREhealth	YES	YES	Ended	AfreHealth	North America
2021	University of California Global Health Institute Program for Fellows and Scholars (Glocal)	NIH GRANT# D43TW009343-06		1 Year	Emilia Noormahomed (Alfeu Passandunca Fellow)	Craig Cohen	51234	SUBAWARD	University of California San Francisco	YES	YES	Ended	UCSF	North America
2021	Cysticercosis network of sub-Saharan Africa (CYSTINET-Africa) Add on Grant	Technical University of Munich Grant# 01KA2025		1 Year	Emilia Noormahomed		48655	SUBAWARD	Technical Universtiy of Munich	YES	NO	Ended	TUM	Europe
2021	The Culture of Care: Enviosioning shared decision making and patient autonomy in Mozambican healthcare	U.S. Embassy GRANT# SMZ50021GR3063		1 Year	Sierra Washington	N/A	34450	PRIME	N/A	YES	YES	Ended	SBU	North America
2021	Safetly Planning for Adolescents (Pride Youth Supplement)	Columbia University		1 Year	Kate Lovero		25000	SUBAWARD	N/A	YES	NO	Ongoing	CU	North America
2021	Enhancing Trauma Research and Injury Prevention Program (E-TRIPP)	NIH			Emilia Noormahomed	MULTI/PI Plan	1350000	PRIME	UEM	NO	YES	Not Awarded	UCSD	North America
2021	Advancing Administrative and Research Infrastructure Development for HIV training	NIH			Emilia Noormahomed	Natasha Martin	302847	PRIME	UEM	NO	YES	Not Awarded	UCSD	North America
2021	Redesigning Care, Protecting the Vulnerable: Building a Global Partnership to Achieve Universal Access for T1D & Other Severe Chronic NCDs for the World's Poorest Billion (NCDI Poverty Network Co-Secretariat)	Leona M. and Harry B. Helmsley Charitable Trust GRANT #2105-04638		1 Year	Ana Olga Mocumbi	Gene Buckman	18500	SUBAWARD	Mass General Brigham	YES	NO	Ongoing	Mass General Brigham Hospital	North America
2021	Estado de emergência e de calamidade de COVID-19 em Moçambique: factores psicossociais, abuso de substâncias, violência doméstica e os conhecimentos, atitudes e práticas da população em geral em relação a COVID-19"	Afrisight		1 Year	Palmira Santos		9980	SUBAWARD	Afrisight	YES	NO	Ended	Afrisight	Europe
2022	PEN-Plus Expansion	Leona M. and Harry B. Helmsley Charitable Trust Grant #2105-04638		1 Year	Ana Olga Mocumbi	Gene Buckman	500668	SUBAWARD	Mass General Brigham	YES	NO	Ongoing	Mass General Brigham Hospital	North America
2022	Defining the resistome in P. falciparum: evolution and mechanism	R01AI169892 (Subaward) National Institute for Allergies and Infectious Disease - NIAID (NIH)		5 Years	Emilia Noormahomed	Elizabeth Winzeler	136957	SUBAWARD	University of California San Diego	YES	YES	Ongoing	UCSD	North America
2022	PurinEMFpathy - "Role of the purinome in the pathogenesis of tropical endomyocardial fibrosis"	Aga Khan Grant# 541708048		2 Year	Ana Olga Mocumbi	Paulo Correia de Sá	122500	SUBAWARD	Fundação Ciencia e Tecnologia	YES	NO	Ongoing	FCT	Europe
2022	Community I-STAR Mozambique Supplement	R01AA025947 (SUBAWARD) National Institute on Alcohol Abuse and Alcoholism		1 Year	Ana Olga Mocumbi	Milton Wainberg	106337	SUBAWARD	Research Foundation for Mental Hygiene	YES	YES	Ongoing	RFMH	North America
2022	SD CFAR: Exploring The Effect of SARS Cov-2/ HIV Co-Infection in Parturients	P30AI036214 National Institute of Allergy and Infectious Diseases - NIH		1 Year	Benjamin Matingane	Sierra Washington	40000	SUBAWARD	UCSD	YES	YES	Pending Agreement	UCSD	North America
2022	SBU Services Agreement	Stony Brook University		indefined	Sierra Washington	N/A	22680	SUBAWARD	Stony Brook University	YES	NO	Ongoing	SBU	North America
2022	Redesigning Care, Protecting the Vulnerable: Building a Global Partnership to Achieve Universal Access for T1D & Other Severe Chronic NCDs for the World's Poorest Billion (Membership & Engagement Management)	Leona M. and Harry B. Helmsley Charitable Trust GRANT #2105-04638		1 Year	Ana Olga Mocumbi	Gene Buckman	19437	SUBAWARD	Mass General Brigham	YES	NO	Ongoing	Mass General Brigham Hospital	North America
2022	Perspectivas dos pacientes e provedores sobre a gestão das multimorbidades complexas em Moçambique	Columbia University		1 Year	Lidia Gouveia	Annika Sweetland	10579	SUBAWARD	Columbia University	YES	NO	Ongoing	CU	North America
2022	Mapeamento de implementação de serviços de saúde mental digitalizados para pessoas deslocadas em areas internas urbanas de Moçambique	Columbia University		1 Year	Antonio Suleman	Annika Sweetland	10578	SUBAWARD	Columbia University	YES	NO	Ongoing	CU	North America
2022	Unlocking The Molecular Obstacles to Safer Surgical Treatment (UTMOSST): Pediatric surgical site infection	Wellcome Leap SAVE Program		3 years	Emilia Noormahomed	Stephen Bickler	2314000	PRIME	MIHER	NO	NO	Not Awarded	UCSD	North America
2023	Foley Baloon For Cervical Preparation Before Dilatation and Evacuation	Grand Challenges Canada		2 years	Sibone Mocumbi	Sierra Washington	101442	PRIME	MIHER	YES	NO	Pending Agreement	SBU	North America
2023	University of California Launching Future Leaders in Global Health Research Training Program	5D43TW009343-12 - Forgarty International Center		1 Year	Emilia Noormahomed (Dorlim Uetela (fellow)	Craig Cohen	51440	SUBAWARD	University of California San Francisco	YES	YES	Ongoing	UCSF	North America
2023	Travel Support	N/A		1 year	Momade Correia	Sierra Washington	6577.49	SUBAWARD	UCSD	YES	NO	Ended	UCSD	North America
2023	SD CFAR: Interactions HIV Infection and cysticercosis in pregnant women from Mozambique (Monteiro-Benson)	P30AI036214 (SUBAWARD) National Institute of Allergy and Infectious Diseases - NIH		1 Year	Gaby Monteiro	Constance Benson	36131	SUBAWARD	University of California San Diego	YES	YES	Ongoing	UCSD	North America
2023	Experiences of health care for people associated with PEN-Plus clinics in Nhamatanda, Mozambique	365245_365231		2 Years	Emilio Tostão	Eugene Bukhman	34870	SUBAWARD	Harvard Medical School	YES	NO	Ongoing	Mass General Brigham Hospital	North America
2023	African Ancestry Genomic Psychiatry Cohort	5RO1MH104964-10 National Institute of Mental Health		2 Years	Lidia Gouveia	Michele Pato	30000	SUBAWARD	Rutgers University	YES	YES	Ongoing	Rutgers University	North America
2023	MIHER/s Medical English Immersion Program: Partnering with Stony Brook University to improve Emergency Medical Education in Mozambique	SMZ50023GR0074 U.S. Embassy Maputo, Mozambique		1 Year	Sierra Washington	N/A	29999	PRIME	N/A	YES	YES	Ongoing	SBU	North America
2023	Project Maternal Mortality Reduction from Post-Partum Hemorrhage (PPH) in Mozambique	University of California San Diego		1 year	Patricia Silva	Annette Von Dryglasky	15408	SUBAWARD	University of California San Diego	YES	NO	Ongoing	UCSD	North America
2023	Dimensão de impacto de deslocação em relação a saúde mental e o risco do HIV nos jovens deslocados internos de Cabo Delgado em Nampula, Moçambique	Yale University		1 Year	Antonio Suleman	Catherine Chantre	9335	SUBAWARD	Yale University	YES	NO	Ongoing	YU	North America
2023	Pilot for: Maternal Prenatal Depression in Mozambique and Infant Development:Epigenetic Aging and the Moderating Roles of Depression Intervention and Caregiving Sensitivity	Columbia University		1 Year	Lidia Gouveia	Pamela Scorza	7092.9	SUBAWARD	Research Foundation for Mental Hygiene	YES	NO	Ongoing	RFMH	North America
2023	Peripheral neuropathy in HIV patients at Maputo Central Hospital, Mozambique.	P30AI036214 (SUBAWARD) National Institute of Allergy and Infectious Diseases - NIH		1 Year	Emilia Pinto	Matthew Swisher	40000	SUBAWARD	University of California San Diego	PENDING	YES	Pending Approval	UCSD	North America
2023	Multidrug resistance in bloodstream infections and association with HIV in Maputo	P30AI036214 (SUBAWARD) National Institute of Allergy and Infectious Diseases - NIH		1 Year	Awa Carimo	Sanjay Mehta	40000	SUBAWARD	University of California San Diego	PENDING	YES	Pending Approval	UCSD	North America
2023	METABOLIC AND IMMUNE REPROGRAMMING DURING CHILDHOOD UNDERNUTRITION	PA-20-196 NIH Exploratory/Developmental Research Grant Program		2 Years	Emilia Noormahomed	Stephen Bickler	136447	SUBAWARD	UCSD	PENDING	YES	Pending Review	UCSD	North America
2023	Clinical Research Methods and Disease Modeling	PAR-22-151 Fogarty HIV Research Training Program for Low-and Middle-Income Country Institutions		5 Years	Emilia Noormahomed	Robert T. Schooley	1499793	PRIME	UEM	NO	YES	Not Awarded	UCSD	North America
2023	Towards a Dynamic Decision Support System for Malaria Elimination in Mozambique.	Grand Challenges Canada (Strengthening Health and Disease Modeling for Public Health Decision Making in Africa)		5 Years	Emilia Noormahomed	Elizabeth Winzeler	3780000	PRIME	UEM	PENDING	YES	Pending Review	GCC	North America
2023	Alliance for Country-led Control of the HIV Epidemic by Leveraging Efficient Resource Allocation To achieve Equity (ACCELERATE)	CDC-RFA-GH-23-0044: Strengthening Regional, National, and Subnational Institutional Capacities to Sustainably Combat HIV/AIDS and Tuberculosis under the President’s Plan for AIDS Relief (PEPFAR)		1 Year	Emilia Noormahomed	George Rutheford	500000	SUBAWARD	UCSF	NO	YES	Not Awarded	UCSF	North America
TOTAL	98						2.99401e+07
	UCSD Partnership
	Type	Amount	Percentage	Percentage2
	CFAR	592526	#DIV/0!	0.0295273
	Global Health	50000	#DIV/0!	0.00249165			Projectos Concurridos	5.14533e+07
	PEPFAR Fogarty (MEPI/HEPI)	14432310	#DIV/0!	0.719205			Projectos Financiados	2.99401e+07
	Training Grants (D43)	4420000	#DIV/0!	0.220262			Projectos em Parceria com UCSD	2.0067e+07	0.67024
	Gilead Foundation	78710	#DIV/0!	0.00392235			Projectos Concurridos em parceria com a UCSD	3.49978e+07
	Research Grants	334082	#DIV/0!	0.0166483			Projectos NIH	24630770	0.822669
	STADEMA Foundation	132840	#DIV/0!	0.00661981			Projectos NIH PRIME	19193807	0.779261
	Others	26577.5	#DIV/0!	0.00132443			Projectos NIH SUBAWARD	5436963	0.220739
	Total	2.0067e+07	#DIV/0!	1
							Finaciamento por continentes
Coluna1	Nº de Projectos	Valor Total					Continente	Valor	Nº of Grants	Percentagem
Estimativa de Projectos Concurridos	116	5.14533e+07					America do Norte	2.75039e+07	81	0.918631
Estimativa de Projectos Financiados	98	2.99401e+07					Europa	2.3165e+06	15	0.0773713
Valor Real	92	#REF!					Oceania	119699	2	0.00399795
Diferencia	6	#REF!					Total	2.99401e+07	98	1
	0.844828
