# Supplementary material for: Transforming the Health Research Workforce in Mozambique: Achievements of the Mozambique Institute for Health Education and Research (MIHER) over a 13‑Year Journey
Source: Ann Glob Health. 2024 Dec 9;90(1):78. doi: 10.5334/aogh.4528 (PMC11639690; doi:10.5334/aogh.4528)
Supplement: Supplementary material File 2. — List of publications generated in the reporting period. [file agh-90-1-4528-s3.xlsx]

## Sheet: Publications
SOURCE	Projecto	SJI rank [in the publication year]	Citations [source - google scholar]	Title	Authors	Journal/Book	Publication Year	Comment	1st_author?	2nd_author?	3rd_author?	Last_author?	Last_author_AFR?	Colaboracao
Pubmed, Scopus and Google Scholar	D43TW009675; R01AA025947; U1NHA31422; U19MH113203	1.022	0	A Multi-Site Study of Mental Disorders in the Mozambican Health Care System	Gouveia L, Lovero KL, Fumo W, Fumo AMT, Dos Santos P, Mocumbi AO, Oquendo MA, Mari JJ, Wainberg ML, Duarte CS.	Adm Policy Ment Health	2023		AFR - MOZ	AM - US	AFR - MOZ	AM - US	US
Pubmed and Google Scholar	World Hearth Federation	0.87	1	Access to Essential Medicines and Diagnostic Tests for Cardiovascular Diseases in Maputo City, Mozambique	Jessen N, Sharma A, Jones J, Auala T, Boladuadua S, Jingi A, Ferrer J, Mocumbi AO.	Global heart	2023		AFR - MOZ	AM - US	EUR - IRELAND	AFR - MOZ	Y
Pubmed, Scopus and Google Scholar	U19MH113203; D43TW009675; R01AA025947	1.392	4	Does It Matter What Screener We Use? A Comparison of Ultra-brief PHQ-4 and E-mwTool-3 Screeners for Anxiety and Depression Among People With and Without HIV	Basaraba CN, Stockton MA, Sweetland A, Medina-Marino A, Lovero KL, Oquendo MA, Greene MC, Mocumbi AO, Gouveia L, Mello M, Dos Santos P, Suleman A, Mabunda D, Mandlate F, Xavier A, Fumo W, Massinga L, Khan S, Feliciano P, Kann B, Salem AF, Bezuidenhout C, Mootz JJ, Duarte CS, Cournos F, Wall MM, Wainberg ML.	AIDS Behav	2023		AM - US	AM - US	AM - US	AM - US	N
Pubmed, Scopus and Google Scholar	D43TW009675	1.984	0	Emotional contagion behavior in a group of young girls in a secondary school in Maputo, Mozambique	Gouveia, L., Mandlate, F., Ziebold, C., Fumo, W., Mabunda, D., Lovero, K.L., Fumo, A.M.T., Santos, P.D., Palha, A.P., Mocumbi, A.O., Oquendo, M.A., Wainberg, M.L., Duarte, C.S., Mari, J.J.	International Journal of Social Psychiatry	2023		AFR - MOZ	AFR - MOZ	AM - BRAZIL	AM - BRAZIL	N
Pubmed, scopus and Google Scholar	U1NHA31422	0.69	8	Mental health and ART adherence among adolescents living with HIV in Mozambique	Nguyen N, Lovero KL, Falcao J, Brittain K, Zerbe A, Wilson IB, Kapogiannis B, Pimentel De Gusmao E, Vitale M, Couto A, Simione TB, Abrams EJ, Mellins CA.	AIDS Care	2023		AM - US	AM - US	AM - US	AM - US	N
Pubmed and Google Scholar	MIHER affiliation; D43TW010568; R25TW011216	N/A	0	Microbiological assessment reveals that Salmonella, Shigella and Campylobacter infections are widespread in HIV infected and uninfected patients with diarrhea in Mozambique	Hlashwayo DF, Noormahomed EV, Bahule L, Benson C, Schooley RT, Sigaúque B, Barrett KE, Bila CG.	PLOS Glob Public Health	2023		AFR - MOZ	AFR - MOZ	AFR - MOZ	AFR - MOZ	Y
Pubmed and Scopus	U1NHA31422	2.51	6	Suicide in Global Mental Health	Lovero, K.L., Dos Santos, P.F., Come, A.X., Wainberg, M.L., Oquendo, M.A.	Current Psychiatry Reports	2023		AM - US	AFR - MOZ	AFR - MOZ	AM - US	N
Pubmed, scopus and Google Scholar	R25TW011216; MIHER affiliation; D43TW010568	1.055	2	Susceptibility antibiotic screening reveals high rates of multidrug resistance of Salmonella, Shigella and Campylobacter in HIV infected and uninfected patients from Mozambique	Hlashwayo DF, Noormahomed EV, Bahule L, Benson CA, Schooley RT, Sigaúque B, Barrett KE, Bila CG.	BMC Infect Dis	2023		AFR - MOZ	AFR - MOZ	AFR - MOZ	AFR - MOZ	Y
Pubmed and Google Scholar	Partners in Health	8.217	8	The PEN-Plus Partnership: addressing severe chronic non-communicable diseases among the poorest billion	Bukhman G, Mocumbi A, Wroe E, Gupta N, Pearson L, Bermejo R, Dangou JM, Moeti M.	Lancet Diabetes Endocrinol	2023		AM - US	AFR - MOZ	AM - US	AFR - CONGO	Y
Pubmed and Google Scholar	Resmed Foundation	0.988	2	The prevalence of sleep-disordered breathing and associated risk factors in patients with decompensated congestive heart failure in Mozambique	Lo S, Mbanze I, Orr JE, DeYoung P, Checkoway H, Govo V, Jessen N, Damasceno A, Malhotra A.	J Clin Sleep Med	2023		AM - US	AFR - MOZ	AM - US	AM - US	N
Pubmed	R21 AI152511-01; 5 P30 AI036214; UL1TR001442; D43TW010568; R25TW011216.	2.283	1	Whole genome surveillance identifies markers of Plasmodium falciparum drug resistance and novel genomic regions under selection in Mozambique	Erin Coonahan, Hunter Gage, Daisy Chen, Emilia Noormahomed, Titos Buene, Irina Mendes de Sousa, Kevan Akrami, Lucia Chambal, Robert Schooley, Elizabeth Winzeler, and Annie Cowell	mBio	2023		AM - US	AM - US??	AM - US??	AM - US	N
Pubmed, Scopus and Google Scholar	D43TW010568; R25TW011216; MIHER affiliation	1.298	3	A systematic review and meta-analysis of the epidemiology of Leptospirosis in HIV uninfected and in people living with HIV from the Southern African Development Community	Comia IR, Miambo RD, Noormahomed EV, Mahoche M, Pondja A, Schooley RT, Benson C, Sacarlal J.	PLoS Negl Trop Dis	2022		AFR - MOZ	AFR - MOZ	AFR - MOZ	AFR - MOZ	Y
Pubmed	D43TW010135	5.109	59	Assessment of Clinical Outcomes Among Children and Adolescents Hospitalized With COVID-19 in 6 Sub-Saharan African Countries	Nachega JB, Sam-Agudu NA, Machekano RN, Rabie H, van der Zalm MM, Redfern A, Dramowski A, O'Connell N, Pipo MT, Tshilanda MB, Byamungu LN, Masekela R, Jeena PM, Pillay A, Gachuno OW, Kinuthia J, Ishoso DK, Amoako E, Agyare E, Agbeno EK, Martyn-Dickens C, Sylverken J, Enimil A, Jibril AM, Abdullahi AM, Amadi O, Umar UM, Sigwadhi LN, Hermans MP, Otokoye JO, Mbala-Kingebeni P, Muyembe-Tamfum JJ, Zum…	JAMA Pediatr	2022		AFR - SOUTH AFRICA	AFR - NIGERIA	AFR -SOUTH AFRICA	AM - US	N
Pubmed, Scopus and Google Scholar	K23MH122661	1.502	10	Barriers and facilitators of implementing integrated interventions for alcohol misuse and intimate partner violence: A qualitative examination with diverse experts	Mootz JJ, Fennig M, Wainberg ML.	J Subst Abuse Treat	2022	American Journal of Respiratory and Critical Care Medicine	AM - US	AM - US	only 3 authors	AM - US	N
Pubmed and Scopus	Primary Care International; MIHER affiliation	0.87	3	Empowering Frontline Primary Healthcare Workers in a Global Health Partnership Training of Trainers Intervention to Strengthen the Prevention and Control of Cardiovascular Disease in Mozambique	Harris P, Juga E, Bay N, Adams C, Nhatitima P, Mastala A, Matavel N, Mufanequisso A, Mabote N, Mondlane E, Manafe N, Pinto P, Kirkland R, Mazza D, Mocumbi A.	Global heart	2022		EUR - UK	AFR - MOZ	AFR - MOZ	AFR - MOZ	Y
Pubmed, Scopus and Google Scholar	D43TW010135; R25TW011216; MIHER affiliation; D43TW010568	0.863	4	Fostering Sustainable Biomedical Research Training in Mozambique: A Spin-Off of the Medical Education Partnership Initiative	Noormahomed EV, Noormahomed S, Hlashwayo D, Martins E, Ismail M, Bickler SW, Nachega J, Mahoche M, Barrett KE, Benson CA, Schooley RT.	Ann Glob Health	2022		AFR - MOZ	AFR - MOZ	AFR - MOZ	AM - US	N
Pubmed, Scopus and Google Scholar	U1NHA31422	1.125	4	Leveraging Stakeholder Engagement and Virtual Environments to Develop a Strategy for Implementation of Adolescent Depression Services Integrated Within Primary Care Clinics of Mozambique	Lovero, K.L., dos Santos, P.F., Adam, S., Bila, C., Fernandes, M.E., Kann, B., Rodrigues, T., Jumbe, A.M., Duarte, C.S., Beidas, R.S., Wainberg, M.L.	Frontiers in Public Health	2022		AM - US	AFR - MOZ	AFR - MOZ	AM - US	N
Google Scholar	Chain of Hope	N/A	1	PEN-Plus Strategies I: Decentralizing and Integrating Preoperative Medical Management, Cardiac Surgery Screening, and Referral	Eberly, Lauren; Alizadeh, Faraz; Balinda, Ingabira Grace; Koirala, Bhagawan; Rusingiza, Emmanuel; Mocumbi, Ana Olga; Swain, JaBaris; Mucumbitsi, Joseph; Bukhman, Gene;	Global Cardiac Surgery Capacity Development in Low and Middle Income Countries	2022		AM - US	AM - US	AM - US	AM - US	N
Google Scholar	Chain of Hope; Partners in Health	N/A	0	PEN-Plus Strategies II: Decentralizing and Integrating Postoperative Management and Anticoagulation	Alizadeh, Faraz; Eberly, Lauren; Balinda, Ingabira Grace; Koirala, Bhagawan; Rusingiza, Emmanuel; Mocumbi, Ana Olga; Mucumbitsi, Joseph; Swain, JaBaris; Bukhman, Gene;	Global Cardiac Surgery Capacity Development in Low and Middle Income Countries	2022		AM - US	AM - US	AM - US	AM - US	N
Pubmed, Scopus and Google Scholar	D43TW010135; MIHER affiliation; D43TW010568	0.332	5	Prevalence and molecular characterization of cystic hydatidosis in livestock slaughtered in southern Mozambique	Miambo RD, Afonso SMS, Noormahomed EV, Malatji MP, Mukaratirwa S.	J Parasit Dis	2022		AFR - MOZ	AFR - MOZ	AFR - MOZ	AFR - SOUTH AFRICA	Y
Pubmed, Scopus and Google Scholar	R24TW008910; R25TW009343 (Cossa); R25TW011216; Global Health Institute	0.902	0	Prevalence and Severity of Burn Scars in Rural Mozambique	Barba P, Neubauer DC, Cossa M, Sieker J, Hornacek MW, Lance SH, Ewing E, Tsai C, Funzamo C, Amado V, Adamo F, Rose J, Bendix P, Vaz F, Noormahomed E, Bickler SW, Gosman A.	World J Surg	2022		AM - US	AM - US	AFR - MOZ	AM - US	N
Pubmed, Scopus and Google Scholar	D43TW010568	2.022	5	Programmed Cell Death-Ligand-1 expression in Bladder Schistosomal Squamous Cell Carcinoma – There’s room for Immune Checkpoint Blockage?	Madureira, A.C.	Frontiers in Immunology	2022		AFR - MOZ	only 1 author	only 1 author	only 1 author	only one author
Pubmed, Scopus and Google Scholar	K23MH122661	2.422	5	Risk Markers for Victimization and Perpetration of Male-to-Female Physical Intimate Partner Violence in Sub-Saharan Africa: A Meta-Analysis	Mootz, J.J., Spencer, C.M., Ettelbrick, J., Kann, B., Fortunato dos Santos, P., Palmer, M., Stith, S.M.	Trauma, Violence, and Abuse	2022		AM - US	AM - US	AM - US	AM - US	N
Pubmed	D43TW010135	3.995	23	Severe Acute Respiratory Syndrome Coronavirus 2 Infection and Pregnancy in Sub-Saharan Africa: A 6-Country Retrospective Cohort Analysis	Nachega JB, Sam-Agudu NA, Machekano RN, Rosenthal PJ, Schell S, de Waard L, Bekker A, Gachuno OW, Kinuthia J, Mwongeli N, Budhram S, Vannevel V, Somapillay P, Prozesky HW, Taljaard J, Parker A, Agyare E, Opoku AB, Makarfi AU, Abdullahi AM, Adirieje C, Ishoso DK, Pipo MT, Tshilanda MB, Bongo-Pasi Nswe C, Ditekemena J, Sigwadhi LN, Nyasulu PS, Hermans MP, Sekikubo M, Musoke P, Nsereko C, Agbeno EK,…	Clin Infect Dis	2022		AFR - SOUTH AFRICA	AFR - NIGERIA	AFR - SOUTH AFRICA	AFR - SOUTH AFRICA	Y
Pubmed and Scopus	U1NHA31422	3.663	2	Social and Psychiatric Factors of Suicidal Thoughts and Behaviors in Mozambican Adolescents	Come, A.X., Polanco-Roman, L., dos Santos, P.F., Fumo, W., Mutemba, R., Pathare, S., Wainberg, M.L., Oquendo, M.A., Duarte, C.S., Mello, M.F., Lovero, K.L.	Journal of the American Academy of Child and Adolescent Psychiatry	2022		AFR - MOZ	AM - US	AFR - MOZ	AM - US	N
Pubmed and Scopus	MIHER affiliation	3.45	2	South-South Partnerships in Cardiovascular Research in Africa: Empowering the next generation of cardiovascular researchers	Mocumbi, A., Lichucha, E., Sliwa, K.	European Heart Journal	2022		AFR - MOZ	AFR - MOZ	only 3 authors	AFR - SOUTH AFRICA	N*
Pubmed, scopus and Google Scholar	R25TW011216; MIHER affiliation; R25TW011216; 81203599 BMBF	1.298	6	The burden of T. solium cysticercosis and selected neuropsychiatric disorders in Mocuba district, Zambézia province, Mozambique	Langa I, Padama F, Nhancupe N, Pondja A, Hlashwayo D, Gouveia L, Stelzle D, da Costa CP, Schmidt V, Winkler AS, Noormahomed EV.	PLoS Negl Trop Dis	2022		AFR - MOZ	AFR - MOZ	AFR - MOZ	AFR - MOZ	Y
Pubmed, Scopus and Google Scholar	K23MH122661	1.125	2	The impact of COVID-19 on self-reported burnout and health and mental health services in Nampula, Mozambique	Feliciano P, Mootz JJ, Suleman A, Su AY, Khan S, Gouveia L, Santos P, Wainberg ML, Sweetland AC.	Frontiers in Public Health	2022		AFR - MOZ	AM - US	AFR - MOZ	AM - US	N
Pubmed, Scopus and Google Scholar	K23MH122661	1.201	0	Transactional sex work and HIV among women in conflict-affected Northeastern Uganda: a population-based study	Mootz JJ, Odejimi OA, Bhattacharya A, Kann B, Ettelbrick J, Mello M, Wainberg ML, Khoshnood K.	Confl Health	2022		AM - US	AM - US	AM - US	AM - US	N
Pubmed, scopus and Google Scholar	U1NHA31422	1.291	4	Validation of brief screening instruments for internalizing and externalizing disorders in Mozambican adolescents	Lovero KL, Adam SE, Bila CE, Canda ED, Fernandes ME, Rodrigues TIB, Sander MCT, Mellins CA, Duarte CS, Dos Santos PF, Wainberg ML.	BMC Psychiatry	2022		AM - US	AFR - MOZ	AFR - MZ	AM - US	N
Pubmed, Scopus and Google Scholar	D43TW010135; D43TW010568; MIHER affiliation	0.852	28	A systematic review and meta-analysis reveal that Campylobacter spp. and antibiotic resistance are widespread in humans in sub-Saharan Africa	Hlashwayo DF, Sigaúque B, Noormahomed EV, Afonso SMS, Mandomando IM, Bila CG.	PLoS One	2021		AFR - MOZ	AFR - MOZ	AFR - MOZ	AFR - MOZ	Y
Pubmed and Scopus	D43TW010135; R25TW011216	8.845	113	Addressing challenges to rolling out COVID-19 vaccines in African countries	Nachega JB, Sam-Agudu NA, Masekela R, van der Zalm MM, Nsanzimana S, Condo J, Ntoumi F, Rabie H, Kruger M, Wiysonge CS, Ditekemena JD, Chirimwami RB, Ntakwinja M, Mukwege DM, Noormahomed E, Paleker M, Mahomed H, Tamfum JM, Zumla A, Suleman F.	The Lancet Global Health	2021		AFR - SOUTH AFRICA	AFR - NIGERIA	AFR -SOUTH AFRICA	AFR - SOUTH AFRICA	N
Pubmed and Google Scholar	Partners in Health	8.845	48	An investment case for the prevention and management of rheumatic heart disease in the African Union 2021–30: A modelling study	Coates, Matthew M; Sliwa, Karen; Watkins, David A; Zühlke, Liesl; Perel, Pablo; Berteletti, Florence; Eiselé, Jean-Luc; Klassen, Sheila L; Kwan, Gene F; Mocumbi, Ana O;	The Lancet Global Health	2021		AM - US	AFR - SOUTH AFRICA	AM - US	AM - US	N
Pubmed and Scopus	K23MH122661	1.283	8	Armed conflict, HIV, and syndemic risk markers of mental distress, alcohol misuse, and intimate partner violence among couples in Uganda	Mootz JJ, Basaraba CN, Corbeil T, Johnson K, Kubanga KP, Wainberg ML, Khoshnood K.	J Trauma Stress	2021		AM - US	AM - US	AM - US	AM - US	N
Pubmed and Google Scholar	D43TW010135	N/A	2	Assessment of Parasitic Contamination of Lettuce and Cabbages Sold in Selected Markets in Maputo City, Mozambique	Sousa IM, Zucula L, Nhancupe N, Banze L, Zacarias B, Noormahomed EV.	EC Microbiol	2021		AFR - MOZ	AFR - MOZ	AFR - MOZ	AFR - MOZ	Y
Pubmed, Scopus and Google Scholar	D43TW010135; R25TW009343 (Cossa); R25TW011216; R25TW009343; Global Health Institute	0.874	6	Assessment of Surgical Care Provided in National Health Services Hospitals in Mozambique: The Importance of Subnational Metrics in Global Surgery	Cossa M, Rose J, Berndtson AE, Noormahomed E, Bickler SW.	World J Surg	2021		AFR - MOZ	AM - US	AM - US	AM - US	N
Pubmed, Scopus and Google Scholar	U19MH113203; D43TW009675; R01AA025947; U1NHA31422	1.261	16	Brief Screening Tool for Stepped-Care Management of Mental and Substance Use Disorders	Lovero KL, Basaraba C, Khan S, Suleman A, Mabunda D, Feliciano P, Dos Santos P, Fumo W, Mandlate F, Greene MC, Fiks Salem A, Mootz JJ, Mocumbi AO, Duarte CS, Gouveia L, Oquendo MA, Wall MM, Wainberg ML.	Psychiatr Serv	2021	American Journal of Respiratory and Critical Care Medicine	AM - US	AM - US	AFR - MOZ	AM - US	N
Pubmed and Scopus	U1NHA31422	1.377	7	Building community-based helping practices by training peer-father counselors: A novel intervention to reduce drinking and depressive symptoms among fathers through an expanded masculinity lens	Giusto A, Johnson SL, Lovero KL, Wainberg ML, Rono W, Ayuku D, Puffer ES.	Int J Drug Policy	2021		AM - US	AM - US	AM - US	AM - US	N
Pubmed and Google Scholar	Partners in Health	0.852	43	Burden of disease among the world’s poorest billion people: An expert-informed secondary analysis of Global Burden of Disease estimates	Coates, Matthew M; Ezzati, Majid; Robles Aguilar, Gisela; Kwan, Gene F; Vigo, Daniel; Mocumbi, Ana O; Becker, Anne E; Makani, Julie; Hyder, Adnan A; Jain, Yogesh;	Plos one	2021		AM - US	EUR - UK	EUR - UK	AM - US	N
Other	D43TW010135	N/A	2	Chapter 6: Highlights of Past, Ongoing and Future Research Work: Perspective on TB, Malaria and NCDs.	Noormahomed EV	In P.O. Adejumo (Ed.). Transforming the Medical / Nursing Education Partnership Initiative into the African Forum for Research and Education in Health (pp. 67-77). Nigeria: Royalbird Books Ltd.	2021		AFR - MOZ	only 1 author	only 1 author	only 1 author	only one author
Pubmed and Google Scholar	D43TW010135	N/A	2	Coinfection of HIV-1 with Schistosoma spp. and with Intestinal Parasites in Patients Attending Boane Health Center, Maputo Province, Mozambique	Banze L, Madureira AC, Zacarias BC, Nhacupe N, Mascaro-Lazcano C, Benson CA, Schooley RT, Noormahomed EV.	EC Microbiol	2021		AFR - MOZ	AFR - MOZ	AFR - MOZ	AFR - MOZ	Y
Pubmed, Scopus and Google Scholar	Gilead Foundation; D43TW010135; R25TW011216; MIHER affiliation; R24TW008908; R24TW008908-05S2	0.483	11	Design and Implementation of Postgraduate Programs in Health in a Resource-Limited Setting in Mozambique (The Lúrio University)	Noormahomed EV, Mandane A, Cuambe A, Rodrigues MA, Noormahomed S, Carrilho C, Mocumbi AO, Ali M, Vintuar P, Ismail M, Guilundo C, Bickler S, Benson CA, Ferrão JL, Schooley RT.	Adv Med Educ Pract	2021		AFR - MOZ	AFR - MOZ	AFR - MOZ	AM - US	N
Pubmed, Scopus and Google Scholar	D43TW010135; MIHER affiliation	1.156	10	Domestic violence in Mozambique: from policy to practice	Jethá E, Keygnaert I, Martins E, Sidat M, Roelens K.	BMC Public Health	2021		AFR - MOZ	EUR - BELGIUM	AFR - MOZ	EUR - BELGIUM	N
Pubmed, Scopus and Google Scholar	P30AI036214 (Mocumbi A)	0.527	4	Earlier antiretroviral initiation is independently associated with better arterial stiffness in children living with perinatally acquired hiv with sustained viral suppression in mozambique	Dobe, I.S., Mocumbi, A.O., Majid, N., Ayele, B., Browne, S.H., Innes, S.	Southern African Journal of HIV Medicine	2021		AFR - MOZ	AFR - MOZ	AFR - MOZ	AFR - SOUTH AFRICA	Y
Scopus and Google Scholar	P30AI036214 (Langa P)	1.156	6	Explaining utilization of HIV prevention and testing services among university students in Mozambique: results from a mixed methods study	Hooft, A., Pfeil, S., Mussengue, J., Jetha, E., He, F., Jain, S., Manuel, S., Langa, P.V., Sundararajan, R.	BMC Public Health	2021		AM - US	AM - US	AFR - MOZ	AM - US	N
Pubmed and Google Scholar	Partners in Health	15.652	5	From a Lancet Commission to the NCDI Poverty Network: reaching the poorest billion through integration science	Bukhman G, Mocumbi AO, Gupta N, Amuyunzu-Nyamongo M, Echodu M, Gomanju A, Jain Y, Karmacharya B, Kapambwe S, Lulebo A, Makani J, Masiye JK, Mategeko PK, Owino E; NCDI Poverty Network.	The Lancet	2021		AM - US	AFR - MOZ	AM - US	AFR - KENYA	Y
Pubmed, Scopus and Google Scholar	R25TW011216; D43TW010135	4.394	75	From Easing Lockdowns to Scaling up Community-based Coronavirus Disease 2019 Screening, Testing, and Contact Tracing in Africa - Shared Approaches, Innovations, and Challenges to Minimize Morbidity and Mortality	Nachega, J.B., Grimwood, A., Mahomed, H., Fatti, G., Preiser, W., Kallay, O., Mbala, P.K., Muyembe, J.-J.T., Rwagasore, E., Nsanzimana, S., Ngamije, D., Condo, J., Sidat, M., Noormahomed, E.V., Reid, M., Lukeni, B., Suleman, F., Mteta, A., Zumla, A.	Clin Infect Dis	2021		AFR - SOUTH AFRICA	AFR - SOUTH AFRICA	AFR - SOUTH AFRICA	EUR - UK	N
Pubmed and Scopus	D43TW010135; MIHER affiliation	N/A	9	Knowledge, preparedness, and attitude towards COVID-19 among health profession students in Sub-Saharan Africa: A cross-sectional survey	Adejumo PO, Nawagi F, Kolawole IO, Ismail MR, Mukalay AW, Nabirye RC, Kazembe A, Ojo IO, Adejumo A, Nachenga JB, Suleman F, Sewankambo NK, Okanlawon FA, Noormahomed EV.	IJID Reg	2021		AFR - NIGERIA	AFR - UGANDA	AFR - NIGERIA	AFR - MOZ	Y
Pubmed and Google Scholar	U19MH113203; D43TW009675; R01AA025947	1.261	17	Partnerships in Research to Implement and Disseminate Sustainable and Scalable Evidence-Based Practices (PRIDE) in Mozambique	Wainberg ML, Lovero KL, Duarte CS, Fiks Salem A, Mello M, Bezuidenhout C, Mootz J, Feliciano P, Suleman A, Fortunato Dos Santos P, Weissman MM, Cournos F, Marques AH, Fumo W, Mabunda D, Alves-Bradford JE, Mello M, Mari JJ, Ngwepe P, Cidav Z, Mocumbi AO, Medina-Marino A, Wall M, Gouveia L, Oquendo MA.	Psychiatr Serv	2021		AM - US	AM - US	AM - US	AM - US	N
Pubmed and Google Scholar	Partners in Health	0.966	13	Prioritizing Health-Sector Interventions for Noncommunicable Diseases and Injuries in Low- and Lower-Middle Income Countries: National NCDI Poverty Commissions	Gupta N, Mocumbi A, Arwal SH, Jain Y, Haileamlak AM, Memirie ST, Larco NC, Kwan GF, Amuyunzu-Nyamongo M, Gathecha G, Amegashie F, Rakotoarison V, Masiye J, Wroe E, Koirala B, Karmacharya B, Condo J, Nyemazi JP, Sesay S, Maogenzi S, Mayige M, Mutungi G, Ssinabulya I, Akiteng AR, Mudavanhu J, Kapambwe S, Watkins D, Norheim O, Makani J, Bukhman G; NCDI Poverty National Commissions Authorship Group; …	Glob Health Sci Pract	2021		AM - US	AFR - MOZ	AS - AFGHANISTAN	AM - US	N
Pubmed and Scopus	MIHER affiliation	0.409	3	Pulmonary Hypertension in Children across Africa: The Silent Threat	Namuyonga J, Mocumbi AO.	Int J Pediatr	2021		AFR - UGANDA	only 2 authors	only 2 authors	AFR - MOZ	Y
Pubmed, Scopus and Google Scholar	U19MH113203; D43TW009675; R01AA025947	1.261	4	Scale-Up Study Protocol of the Implementation of a Mobile Health SBIRT Approach for Alcohol Use Reduction in Mozambique	Suleman A, Mootz JJ, Feliciano P, Nicholson T, O'Grady MA, Wall M, Mandell DS, Stockton M, Teodoro E, Anube A, Novela A, Mocumbi AO, Gouveia L, Wainberg ML.	Psychiatr Serv	2021		AFR - MOZ	AM - US	AFR - MOZ	AM - US	N
Pubmed, scopus and Google Scholar	D43TW010135; R25TW011216; MIHER affiliation	1.04	5	Survey of Clinical and Anatomic Pathology Laboratory Infrastructure in Mozambique	Ismail MR, Noormahomed EV, Lawicki S, Eichbaum Q.	Am J Clin Pathol	2021		AFR - MOZ	AFR - MOZ	AM - US	AM - US	N
Pubmed, scopus and Google Scholar	U19MH113203; D43TW009675; R01AA025947; U1NHA31422; R01AA025947	3.433	18	Technology and implementation science to forge the future of evidence-based psychotherapies: the PRIDE scale-up study	Wainberg ML, Gouveia ML, Stockton MA, Feliciano P, Suleman A, Mootz JJ, Mello M, Fiks Salem A, Greene MC, Bezuidenhout C, Ngwepe P, Lovero KL, Fortunato Dos Santos P, Schriger SH, Mandell DS, Mulumba R, Neves Anube A, Mabunda D, Mandlate F, Cournos F, Alves-Bradford JM, Nicholson T, Kann B, Fumo W, Duarte CS, de Jesus Mari J, Mello MF, Mocumbi AO, Oquendo MA, Weissman MM.	Evid Based Ment Health	2021		AM - US	AFR - MOZ	AM - US	AM - US	N
Pubmed and Scopus	D43TW010135; R25TW011216	4.394	18	The Critical Need for Pooled Data on Coronavirus Disease 2019 in African Children: An AFREhealth Call for Action Through Multicountry Research Collaboration	Sam-Agudu NA, Rabie H, Pipo MT, Byamungu LN, Masekela R, van der Zalm MM, Redfern A, Dramowski A, Mukalay A, Gachuno OW, Mongweli N, Kinuthia J, Ishoso DK, Amoako E, Agyare E, Agbeno EK, Mohammed Jibril A, Abdullahi AM, Amadi O, Mohammed Umar U, Ayele BT, Machekano RN, Nyasulu PS, Hermans MP, Otshudiema JO, Bongo-Pasi Nswe C, Kayembe JN, Mbala-Kingebeni P, Muyembe-Tamfum JJ, Aanyu HT, Musoke P, F…	Clin Infect Dis	2021		AFR - NIGERIA	AFR - SOUTH AFRICA	AFR - DR CONGO	AFR - SOUTH AFRICA	Y
Pubmed, Scopus and Google Scholar	P30AI036214 (Langa P)	0.655	13	Traditional healers as client advocates in the HIV-endemic region of Maputo, Mozambique: results from a qualitative study	Sundararajan R, Langa PV, Morshed T, Manuel S.	SAHARA J	2021		AM - US	AFR - MOZ	AM - US	AFR - MOZ	Y
Pubmed and Google Scholar	Partners in Health	15.652	2	Universal health coverage for the poorest billion: justice and equity considerations–Authors' reply	Bukhman, Gene; Mocumbi, Ana;	The Lancet	2021		AM - US	only 2 authors	only 2 authors	AFR - MOZ	Y
Pubmed	D43TW010135	N/A	2	Neurocysticercosis in Epileptic Children: An Overlooked Condition in Mozambique, Challenges in Diagnosis, Management and Research Priorities	Noormahomed EV, Nhancupe N, Mufume J, Schooley RT, Foyaca-Sibat H, Benson CA.	EC Microbiol	2021		AFR - MOZ	AFR - MOZ	AFR - MOZ	AM - US	US
Pubmed, Scopus and Google Scholar	P30AI036214 (Mocumbi A)	0.83	4	Cardiovascular risk and D-dimer levels in HIV-infected ART-naive Africans	Mocumbi, Ana Olga; Dobe, Igor; Cândido, Sandra; Kim, Nick;	Cardiovascular Diagnosis and Therapy	2020		AFR - MOZ	AFR - MOZ	AFR - MOZ	AM - US	N
Pubmed and Scopus	MIHER affiliation	0.83	6	Challenges in addressing the knowledge gap on endomyocardial fibrosis through community-based studies	Mbanze, J., Cumbane, B., Jive, R., Mocumbi, A.	Cardiovascular Diagnosis and Therapy	2020		AFR - MOZ	AFR - MOZ	AFR - MOZ	AFR - MOZ	Y
Pubmed, Scopus and Google Scholar	R25TW011216	0.994	4	Differential expression of nuclear genes encoding mitochondrial proteins from urban and rural populations in Morocco	Bickler SW, Prieto JM, Cauvi DM, De Cos V, Nasamran C, Ameh E, Amin S, Nicholson S, Din H, Mocumbi AO, Noormahomed EV, Tellez-Isaias G, Fisch KM, De Maio A.	Cell Stress Chaperones	2020		AM - US	AM - US	AM - US	AM - US	N
Pubmed, Scopus and Google Scholar	D43TW010135; D43TW010568; MIHER affiliation	1.153	14	Echinococcosis in humans and animals in Southern Africa Development Community countries: A systematic review	Miambo RD, Afonso SMS, Noormahomed EV, Pondja A, Mukaratirwa S.	Food Waterborne Parasitol	2020		AFR - MOZ	AFR - MOZ	AFR - MOZ	AFR - SOUTH AFRICA	Y
Pubmed	R25TW011216	1.015	26	Effect of SARS-CoV-2 Infection in Pregnancy on Maternal and Neonatal Outcomes in Africa: An AFREhealth Call for Evidence through Multicountry Research Collaboration	Nachega JB, Sam-Agudu NA, Budhram S, Taha TE, Vannevel V, Somapillay P, Ishoso DK, Tshiasuma Pipo M, Bongo-Pasi Nswe C, Ditekemena J, Ayele BT, Machekano RN, Gachuno OW, Kinuthia J, Mwongeli N, Sekikubo M, Musoke P, Agbeno EK, Umar LW, Ntakwinja M, Mukwege DM, Smith ER, Mills EJ, Otshudiema JO, Mbala-Kingebeni P, Kayembe JN, Mavungu Landu DJ, Muyembe Tamfum JJ, Zumla A, Langenegger EJ, Mofenson L…	Am J Trop Med Hyg	2020		AFR - SOUTH AFRICA	AFR - NIGERIA	AFR - SOUTH AFRICA	AM - US	N
Pubmed	D43TW010135	0.455	44	Epidemiology and antimicrobial resistance of Campylobacter spp. in animals in Sub-Saharan Africa: A systematic review	Hlashwayo DF, Sigaúque B, Bila CG.	Heliyon	2020		AFR - MOZ	AFR - MOZ	only 3 authors	AFR - MOZ	Y
Pubmed, Scopus and Google Scholar	R24TW008908; D43TW010135; D43TW010568; MIHER affiliation	0.455	12	Ethnobotanical study of plants used by the traditional healers to treat malaria in Mogovolas district, northern Mozambique	Manuel L, Bechel A, Noormahomed EV, Hlashwayo DF, Madureira MDC.	Heliyon	2020		AFR - MOZ	AFR - MOZ	AFR - MOZ	EUR - PORTUGAL	PORTUGAL
Pubmed and Scopus	U1NHA31422	7.447	7	Evidence for efficacy of psychosocial interventions in LMICs	Lovero KL, Giusto AM, Wainberg ML.	Lancet Psychiatry	2020		AM - US	AM - US	only 3 authors	AM - US	N
Pubmed, Scopus and Google Scholar	U1NHA31422	7.97	41	Excess mortality associated with mental illness in people living with HIV in Cape Town, South Africa: a cohort study using linked electronic health records	Haas AD, Ruffieux Y, van den Heuvel LL, Lund C, Boulle A, Euvrard J, Orrell C, Prozesky HW, Tiffin N, Lovero KL, Tlali M, Davies MA, Wainberg ML; IeDEA Southern Africa collaboration.	The Lancet Global Health	2020		EUR - SWITZERLAND	EUR - SWITZERLAND	AFR - SOUTH AFRICA	AM - US	N
Pubmed, Scopus and Google Scholar	D43TW010568; MIHER affiliation	1.404	25	Human toxoplasmosis in Mozambique: gaps in knowledge and research opportunities	Manuel L, Santos-Gomes G, Noormahomed EV.	Parasit Vectors	2020		AFR - MOZ	EUR - PORTUGAL	only 3 authors	AFR - MOZ	Y
PubMed	STADEMA	N/A	33	Maternal death and postpartum hemorrhage in sub-Saharan Africa - A pilot study in metropolitan Mozambique	Lancaster L, Barnes RFW, Correia M, Luis E, Boaventura I, Silva P, von Drygalski A.	Res Pract Thromb Haemost	2020		AM - US	AM - US	AFR - MOZ	AM - US	N
Pubmed	P30AI036214 (Carrilho C); D43TW010135	0.444	8	p16 Expression Correlates with Invasive Ocular Surface Squamous Neoplasms in HIV-Infected Mozambicans	Carrilho C, Miu C, Kim Y, Karki S, Balmaceda A, Challa B, Diamond S, Monteiro E, Marole E, Lorenzoni C, Zambujo Y, Liu YT, Schooley RT, Lin JH.	Ocul Oncol Pathol	2020		AFR - MOZ	AM - US	AM - US	AM - US (and MZ, however not national from MZ)	N*
Pubmed and Scopus	MIHER affiliation	1.406	2	Reproductive health professional's reported knowledge on diagnosis and management of rheumatic heart disease in pregnant women in Maputo, Mozambique	Jamal, K., Raivoso, M., Daniel, A., Mocumbi, A.	Int J Cardiol	2020		AFR - MOZ	AFR - MOZ	AFR - MOZ	AFR - MOZ	Y
Pubmed, Scopus and Google Scholar	Partners in Health	13.103	230	The Lancet NCDI Poverty Commission: bridging a gap in universal health coverage for the poorest billion	Bukhman G, Mocumbi AO, Atun R, Becker AE, Bhutta Z, Binagwaho A, Clinton C, Coates MM, Dain K, Ezzati M, Gottlieb G, Gupta I, Gupta N, Hyder AA, Jain Y, Kruk ME, Makani J, Marx A, Miranda JJ, Norheim OF, Nugent R, Roy N, Stefan C, Wallis L, Mayosi B; Lancet NCDI Poverty Commission Study Group.	The Lancet	2020		AM - US	AFR - MOZ	AM - US	AM - US	Y
Pubmed	P30AI036214	1.23	8	The prevalence of hypertension and its distribution by sociodemographic factors in Central Mozambique: a cross sectional study	Matsuzaki M, Sherr K, Augusto O, Kawakatsu Y, Ásbjörnsdóttir K, Chale F, Covele A, Manaca N, Muanido A, Wagenaar BH, Mocumbi AO, Gimbel S; InCoMaS Study Team.	BMC Public Health	2020		AM - US	AM - US	AFR - MOZ	AM - US	N
Pubmed and Google Scholar	R24TW008910; R24TW008908	0.908	32	An open access medical knowledge base for community driven diagnostic decision support system development	Müller L, Gangadharaiah R, Klein SC, Perry J, Bernstein G, Nurkse D, Wailes D, Graham R, El-Kareh R, Mehta S, Vinterbo SA, Aronoff-Spencer E.	BMC Med Inform Decis Mak	2019		AM - US	AM - US	AM - US	AM - US	N
Pubmed, Scopus and Google Scholar	Pfizer; MIHER affiliation	0.995	8	Assessment of care provision for hypertension at the emergency Department of an Urban Hospital in Mozambique	Bay N, Juga E, Macuacua C, João J, Costa M, Stewart S, Mocumbi A.	BMC Health Serv Res	2019		AFR - MOZ	AFR - MOZ	AFR - MOZ	AFR - MOZ	Y
Pubmed	P30AI036214	9.989	15	Cardiac Pacing in Sub-Saharan Africa: JACC International	Jouven X, Diop BI, Narayanan K, Adoubi A, Ba SA, Balde D, Damorou JM, Diarra MB, Dzudie A, Ferreira B, Houenassi SM, Ikama MS, Kane A, Kane A, Kingue S, Mipinda JB, Mocumbi AO, Niakara A, Ouankou M, Aly Sidi A, Takombe JL, Toure IA, Zabsonré P, Celermajer DS, Lafont A, Dodinot B, Sagnol P, Marijon E; Africa-Pace Investigators from the African Research Network.	J Am Coll Cardiol	2019		EUR - FRANCE	AFR - SENEGAL	AS - INDIA	EUR - FRANCE	N
Pubmed	D43TW010135; R25TW011216	N/A	0	Closing the Gaps on Medical Education in Low-Income Countries Through Information & Communication Technologies: The Mozambique Experience.	Zavale, BL, Spencer, EA, Guilundo, C Schooley, R, Patel, S, Noormahomed, EV, Mocumbi, AO	Biomed J Sci & Tech Res 16(4)-2019. BJSTR. MS.ID.002875.	2019		AFR - MOZ	AM - US	AFR - MOZ	AFR - MOZ	Y
Pubmed and Google Scholar	Australian Catholic University; Pfizer	1.023	14	Differential patterns of disease and injury in Mozambique: New perspectives from a pragmatic, multicenter, surveillance study of 7809 emergency presentations	Mocumbi AO, Cebola B, Muloliwa A, Sebastião F, Sitefane SJ, Manafe N, Dobe I, Lumbandali N, Keates A, Stickland N, Chan YK, Stewart S.	PLoS One	2019		AFR - MOZ	AFR - MOZ	AFR - MOZ	OCE - AUSTRALIA (and MZ, however not national from MZ)	N*
Google Scholar	P30AI036214 (Carrilho C); P30AI036214 (Nunes E2)	5.882	0	Factors Associated with Pulmonary Involvement and Mortality in Kaposi Sarcoma at Maputo Central Hospital	Nunes, EA; Sousa, J; Hassane, A; Pondo, J; Cossa, A; Pereira, Z; Carrilho, C; Carmen, R; Taunde, S; Ware, C;	B69. THORACIC ONCOLOGY: OPTIMIZING DIAGNOSIS AND MANAGEMENT	2019		AFR - MOZ	AFR - MOZ	AFR - MOZ	AM - US	N
Pubmed, Scopus and Google Scholar	R24TW008908; R24TW008910; D43TW010135; R25TW011216	0.441	5	Fine needle aspiration cytology in Mozambique: Report of a 15-year experience	Carrilho C, Ismail M, Lorenzoni C, Fernandes F, Alberto M, Akrami K, Funzamo C, Lunet N, Schmitt F.	Diagn Cytopathol	2019		AFR - MOZ	AFR - MOZ	AFR - MOZ	EUR - PORTUGAL	N
Pubmed, Scopus and Google Scholar	D43TW010135; MIHER affiliation	1.406	4	Further evaluation of recombinant Tsol-p27 by enzyme-linked immunoelectrotransfer blot for the serodiagnosis of cysticercosis in pigs from Mozambique	Nhancupe N, Noormahomed EV, Afonso S, Svard S, Lindh J.	Parasit Vectors	2019		AFR - MOZ	AFR - MOZ	AFR - MOZ	EUR - SWEEDEN	N
Pubmed, Scopus and Google Scholar	D43TW010135; P30AI036214 (Carrilho C); R25TW011216	0.256	8	Hepatocellular carcinoma: Clinical-pathological features and HIV infection in Mozambican patients	Cunha, L., Carrilho, C., Bhatt, N., Loforte, M., Maueia, C., Fernandes, F., Guisseve, A., Mbofana, F., Maibaze, F., Mondlane, L., Ismail, M., Dimande, L., Machatine, S., Lunet, N., Liu, Y.-T., Gudo, E.S., Pineau, P.	Cancer Treatment and Research Communications	2019		AFR - MOZ	AFR - MOZ	AFR - MOZ	EUR - FRANCE	N
Pubmed, scopus and Google Scholar	D43TW010135	0.233	4	Intrapericardial diaphragmatic hernia in a 6-month-old girl: A case report and review of the literature	Cossa M, Robinson TD.	Int J Surg Case Rep	2019		AFR - MOZ	only 2 authors	only 2 authors	AM - US	N
Pubmed, scopus and Google Scholar	P30AI036214 (Mocumbi A)	0.767	6	Need for active cardiovascular screening in HIV-infected children under antiretroviral therapy in Africa	Manafe N, Ngale A, Biquiza N, Zimba I, Majid N, Mocumbi AO.	Cardiovasc Diagn Ther	2019		AFR - MOZ	AFR - MOZ	AFR - MOZ	AFR - MOZ	Y
Pubmed, Scopus and Google Scholar	D43TW010135; MIHER affiliation	N/A	6	Occurrence of feline immunodeficiency virus and feline leukaemia virus in Maputo city and province, Mozambique: a pilot study	Tchamo CC, De Rugeriis M, Noormahomed EV.	JFMS Open Rep	2019		AFR - MOZ	AFR - MOZ	only 3 authors	AFR - MOZ	Y
Pubmed and Google Scholar	D43TW010135	N/A	5	Onchocerciasis in Mozambique: An Unknown Condition for Health Professionals	Noormahomed EV, Mascaró-Lazcano C.	EC Microbiol	2019		AFR - MOZ	only 2 authors	only 2 authors	EUR - SPAIN	N
Other	D43TW010135	N/A	1	Opportunties and challenges for strengthening biomedical research in Sub-saharan countries: The Mozambique Experience	Noormahomed EV	EC Microbiology,15.9 (2019): 1049-1051	2019		AFR - MOZ	only 1 author	only 1 author	only 1 author	only one author
Google Scholar	D43TW009343	8.055	1	Profile of bacterial infectious disease and antimicrobial choices in an urban hospital at Maputo, Mozambique: a prospective observational study	Nhatave, Clotilde; Lucas, Gilberto; Wate, Inara; Sáu, Zaira; Patel, Sam; Noormahomed, Emília V; Schooley, Robert T; Taplitz, Randy;	The Lancet Global Health	2019		AFR - MOZ	AFR - MOZ	AFR - MOZ	AM - US	N
Pubmed, Scopus and Google Scholar	R24TW008908; D43TW010135; Global Health Institute; MIHER affiliation	1.182	28	The Evolution of Mentorship Capacity Development in Low- and Middle-Income Countries: Case Studies from Peru, Kenya, India, and Mozambique	Noormahomed E, Williams P, Lescano AG, Raj T, Bukusi EA, Schooley RT, Cohen CR.	Am J Trop Med Hyg	2019		AFR - MOZ	AM - US	AM - PERU	AM - US	N
Pubmed and Scopus	R24TW008908; P30AI036214 (Nunes E)	1.392	10	Tuberculosis infection risk, preventive therapy care cascade and incidence of tuberculosis disease in healthcare workers at Maputo Central Hospital	Graves SK, Augusto O, Viegas SO, Lederer P, David C, Lee K, Hassane A, Cossa A, Amade S, Peleve S, Zindoga P, Massawo L, Torriani FJ, Nunes EA.	BMC Infect Dis	2019		AM - US	AFR - MOZ	AFR - MOZ	AFR - MOZ	Y
Pubmed and Scopus	Australian Catholic University; MIHER affiliation	N/A	20	Winter Peaks in Heart Failure: An Inevitable or Preventable Consequence of Seasonal Vulnerability?	Stewart S, Moholdt TT, Burrell LM, Sliwa K, Mocumbi AO, McMurray JJ, Keates AK, Hawley JA.	Card Fail Rev	2019		AFR - SOUTH AFRICA	EUR - NORWAY	OCE - AUSTRALIA	OCE - AUSTRALIA	N
Pubmed, Scopus and Google Scholar	U19MH113203; D43TW009675	6.145	10	Building capacity for global mental health research: challenges to balancing clinical and research training	Oquendo MA, Duarte C, Gouveia L, Mari JJ, Mello MF, Audet CM, Pinsky I, Vermund SH, Mocumbi AO, Wainberg ML.	Lancet Psychiatry	2018		AM - US	AM - US	AFR - MOZ	AM - US	N
Pubmed, Scopus and Google Scholar	MIHER affiliation; Chain of Hope	0.698	2	Feasibility of south-south collaboration in Africa: the Uganda-Mozambique perspective	Namuyonga J, Lwabi PS, Omagino J, Yacoub M, Mocumbi AO.	Cardiovasc J Afr	2018		AFR - UGANDA	AFR - UGANDA	AFR - UGANDA	AFR - MOZ	Y
Pubmed and Google Scholar	Chain of Hope	1.452	167	Global unmet needs in cardiac surgery	Zilla, Peter; Yacoub, Magdi; Zühlke, Liesl; Beyersdorf, Friedhelm; Sliwa, Karen; Khubulava, Gennadiy; Bouzid, Abdelmalek; Mocumbi, Ana Olga; Velayoudam, Devagourou; Shetty, Devi;	Global heart	2018		AFR - SOUTH AFRICA	EUR - UK	AFR - SOUTH AFRICA	AM - US	N
Pubmed and Google Scholar	R24TW008908; R24TW008910; D43TW010135	N/A	9	Molecular Detection of Leptospira spp. in Rodents Trapped in the Mozambique Island City, Nampula Province, Mozambique	Comia I, Madureira AC, Schooley RT, Vieira ML, Noormahomed EV.	EC Microbiol	2018		AFR - MOZ	AFR - MOZ	AM - US	AFR - MOZ	Y
Pubmed and Scopus	R24TW008908; MIHER affiliation	0.189	21	Neglected tropical diseases - the present and the future	Winkler AS, Klohe K, Schmidt V, Haavardsson I, Abraham A, Prodjinotho UF, Ngowi B, Sikasunge C, Noormahomed E, Amuasi J, Kaducu J, Ngowi H, Abele-Ridder B, Harrison WE, Prazeres da Costa C.	Tidsskr Nor Laegeforen	2018		EUR - NORWAY	EUR - GERMANY	EUR - NORWAY	EUR - GERMANY	N
Pubmed and Google Scholar	P30AI036214 (Noormahomed E); D43TW010135; MIHER affiliation	N/A	7	Neurocysticercosis in Child Bearing Women: An Overlooked Condition in Mozambique and a Potentially Missed Diagnosis in Women Presenting with Eclampsia	Saldanha V, Saldanha G, Reys RP, Benson CA, Noormahomed EV.	EC Microbiol	2018		AFR - MOZ	AFR - MOZ	AFR - MOZ	AFR - MOZ	Y
Google Scholar	World Hearth Federation	1.452	2	PO376 Measuring Access to Essential CVD Medicines and Diagnostics in Maputo City, Mozambique	Jessen, N; Ferrer, JM; Mocumbi, AO; Boladuadua, S; Jones, J; Auala, T; Jingi, A; Sharma, A;	Global Heart	2018		AFR - MOZ	AM - US	AFR - MOZ	AM - US	N
Pubmed	P30AI036214	0.698	16	Pulmonary hypertension as seen in a rural area in sub-Saharan Africa: high prevalence, late clinical presentation and a high short-term mortality rate during follow up	Dzudie A, Dzekem BS, Tchoumi CT, Aminde LN, Mocumbi AO, Abanda M, Thienemann F, Kengne AP, Sliwa K.	Cardiovasc J Afr	2018		AFR - CAMEROON	AFR - CAMEROON	AFR - CAMEROON	OCE - AUSTRALIA	Y
Pubmed and Scopus	R24TW008908; D43TW010135	0.746	34	The Medical Education Partnership Initiative (MEPI): Innovations and Lessons for Health Professions Training and Research in Africa	Omaswa F, Kiguli-Malwadde E, Donkor P, Hakim J, Derbew M, Baird S, Frehywot S, Gachuno OW, Kamiza S, Kibwage IO, Mteta Kien A, Mulla Y, Mullan F, Nachega JB, Nkomazana O, Noormohamed E, Ojoome V, Olalaye D, Pillay S, Sewankambo NK, De Villiers M.	Ann Glob Health	2018		AFR - UGANDA	AFR - UGANDA	AFR - GHANA	AFR - SOUTH AFRICA	Y
Pubmed, Scopus and Google Scholar	R24TW008908; R24TW008910; D43TW010135; MIHER affiliation; Global Health Institute	0.746	18	The Medical Education Partnership Initiative Effect on Increasing Health Professions Education and Research Capacity in Mozambique	Noormahomed EV, Mocumbi AO, Ismail M, Carrilho C, Patel S, Nguenha A, Badaro R, Bickler S, Benson CA, Schooley RT.	Ann Glob Health	2018		AFR - MOZ	AFR - MOZ	AFR - MOZ	AM - US	N
Google Scholar	World Hearth Federation (Jamal)	0.698	34	The Pan-African Society of Cardiology position paper on reproductive healthcare for women with rheumatic heart disease	Mocumbi, Ana Olga; Jamal, Keila KF; Mbakwem, Amam; Shung-King, Maylene; Sliwa, Karen;	Cardiovascular journal of Africa	2018		AFR - MOZ	AFR - MOZ	AFR - NIGERIA	AFR - SOUTH AFRICA	N*
Pubmed, Scopus and Google Scholar	R24TW008910	1.161	33	Urbanization in Sub-Saharan Africa: Declining Rates of Chronic and Recurrent Infection and Their Possible Role in the Origins of Non-communicable Diseases	Bickler SW, Wang A, Amin S, Halbach J, Lizardo R, Cauvi DM, De Maio A.	World J Surg	2018		AM - US	AM - US	AFR - NIGERIA	AM - US	N
Pubmed and Scopus	Australian Catholic University; R25TW009343 (Mocumbi)	4.739	286	Cardiovascular disease in Africa: epidemiological profile and challenges	Keates AK, Mocumbi AO, Ntsekhe M, Sliwa K, Stewart S.	Nature Reviews Cardiology	2017		OCE - AUSTRALIA	AFR - MOZ	AFR -SOUTH AFRICA	AFR - SOUTH AFRICA	Y
Pubmed and Scopus	R25TW009343 (Mocumbi)	0.806	49	Diagnosis and Management of Endomyocardial Fibrosis	Beaton, A., Mocumbi, A.O.	Cardiology Clinics	2017		AM - US	only 2 authors	only 2 authors	AFR - MOZ	Y
Pubmed and Google Scholar	R25TW009343 (Mocumbi); D43TW009675	0.721	16	Family reintegration of homeless in Maputo and Matola: a descriptive study	Gouveia L, Massanganhe H, Mandlate F, Mabunda D, Fumo W, Mocumbi AO, de Jesus Mari J.	Int J Ment Health Syst	2017		AFR - MOZ	AFR - MOZ	AFR - MOZ	AM - BRAZIL	N
Pubmed and Google Scholar	Australian Catholic University	0.494	1	Illuminating the pathway for the next generation of cardiovascular medicine practitioners and researchers: Highlights of the Joint PASCAR-SCC clinical symposium on hypertension and heart failure, Cameroon	Abanda MH, Dzudie A, Hamadou B, Monkam Y, Luma H, Douala MS, Nganhyim L, Dzekem BS, Nana TN, Nel G, Mocumbi AO, Stewart S, Sliwa K, Priso EB.	Cardiovasc J Afr	2017		AFR - CAMEROON	AFR - CAMEROON	AFR - CAMEROON	AFR - SOUTH AFRICA	Y
Pubmed and Scopus	R24TW008908	2.53	22	Medical Education in Decentralized Settings: How Medical Students Contribute to Health Care in 10 Sub-Saharan African Countries	Talib Z, van Schalkwyk S, Couper I, Pattanaik S, Turay K, Sagay AS, Baingana R, Baird S, Gaede B, Iputo J, Kibore M, Manongi R, Matsika A, Mogodi M, Ramucesse J, Ross H, Simuyeba M, Haile-Mariam D.	Acad Med	2017		AM - US	AFR - SOUTH AFRICA	AFR - SOUTH AFRICA	AFR - ETHIOPIA	Y
Pubmed and Scopus	R24TW008908; D43TW010135	8.756	23	Medical Education Partnership Initiative gives birth to AFREhealth	Omaswa F, Kiguli-Malwadde E, Donkor P, Hakim J, Derbew M, Baird S, Frehywot S, Gachuno OW, Kamiza S, Kibwage IO, Mteta KA, Mulla Y, Mullan F, Nachega JB, Nkomazana O, Noormohamed E, Ojoome V, Olalaye D, Pillay S, Sewankambo NK, de Villiers M.	The Lancet Global Health	2017		AFR - UGANDA	AFR - UGANDA	AFR - GHANA	AFR - SOUTH AFRICA	Y
Pubmed and Google Scholar	R24TW008908; D43TW010135	N/A	6	Mode of Managing Nutrient Solution Based on N Use Efficiency for Lettuce (Lactuca sativa L.)	Chabite IT, Lei Z, Ningning Y, Qiang F, Haiye Y.	J Food Sci Eng	2017		AFR - MOZ	AS - CHINA	AS - CHINA	AS - CHINA	N
Pubmed, scopus and Google Scholar	R24TW008908; P30AI036214 (Noormahomed E); D43TW010135; MIHER affiliation	0.745	32	Molecular detection of pathogens in ticks infesting cattle in Nampula province, Mozambique	Matsimbe AM, Magaia V, Sanches GS, Neves L, Noormahomed E, Antunes S, Domingos A.	Exp Appl Acarol	2017		AFR - MOZ	AFR - MOZ	EUR - PORTUGAL	EUR - PORTUGAL	N
Pubmed, scopus and Google Scholar	MBIO; R24TW008908	1.042	8	Near patient CD 4 count in a hospitalized HIV patient population	Givens, Monique; Weaver, Amanda; Bickman, Sarah; Logan, Cathy; Noormahomed, Emilia V; Patel, Sam; Schooley, Robert T; Benson, Constance A; Lochhead, Michael J;	Cytometry Part B: Clinical Cytometry	2017		AM - US	AM - US	AM - US	AM - US	N
Pubmed and Scopus	R24TW008908	1.052	26	Neurocysticercosis in a rural population with extensive pig production in Angónia district, Tete Province, Mozambique	Assane YA, Trevisan C, Schutte CM, Noormahomed EV, Johansen MV, Magnussen P.	Acta Trop	2017		AFR - MOZ	EUR - DENMARK	AFR - SOUTH AFRICA	EUR - DENMARK	N
Google Scholar	Australian Catholic University	9.315	0	P3407 Unmasking the prominence of hypertension among 1338 all-cause emergency admissions in the MOZambique snApshot of emeRging Trends (MOZART) disease surveillance study	Keates, AK; Mocumbi, AO; Stewart, S;	European Heart Journal	2017		OCE - AUSTRALIA	AFR - MOZ	only 3 authors	OCE - AUSTRALIA	N
Pubmed, Scopus and Google Scholar	R24TW008908; R24TW008910	0.701	2	Pleurodesis: A comparison of two sclerosing agents for pleural effusions in Mozambique	Figueiredo, I., Cossa, A., Hassane, A., Sousa, J., Pondo, J., Teixeira, J., Akrami, K., Graves, S.K., Malhotra, A., Nunes, E.A.	Journal of Thoracic Disease	2017		AFR - MOZ	AFR - MOZ	AFR - MOZ	AFR - MOZ	Y
Pubmed, Scopus and Google Scholar	R24TW008908; R24TW008910; D43TW010135	N/A	28	Prevalence of intestinal parasites among HIV infected and HIV uninfected patients treated at the 1 de Maio Health Centre in Maputo, Mozambique	Cerveja, Borges Zacarias; Tucuzo, Rafael Manuel; Madureira, Ana Carina; Nhacupe, Noémia; Langa, Irene Alda; Buene, Titos; Banze, Lucas; Funzamo, Carlos; Noormahomed, Emília Virgínia;	EC microbiology	2017		AFR - MOZ	AFR - MOZ	AFR - MOZ	AFR - MOZ	Y
Google Scholar	Resmed Foundation	5.942	0	Sleep Disordered Breathing Amongst Women With Peripartum Cardiomyopathy In Maputo, Mozambique: A Longitudinal Study	DeYoung, Pamela N; Orr, Jeremy E; Mbanze, Irina; Govo, Valerio; Machava, Mosestia; Fabula, Amina; Bosompra, Naa-Oye; Akrami, Kevan; Zindoga, Pereira; Damasceno, Albertino;	B80-G. CARDIOVASCULAR DISEASE AND SDB	2017		AM - US	AM - US	AFR - MOZ	AFR - MOZ	N
Pubmed and Scopus	R25TW009343 (Mocumbi)	N/A	37	Status and Challenges of Care in Africa for Adults With Congenital Heart Defects	Edwin, F., Zühlke, L., Farouk, H., Mocumbi, A.O., Entsua-Mensah, K., Delsol-Gyan, D., Bode-Thomas, F., Brooks, A., Cupido, B., Tettey, M., Aniteye, E., Tamatey, M.M., Gyan, K.B., Tchoumi, J.C.T., Elgamal, M.-A.	World Journal for Pediatric and Congenital Heart Surgery	2017		AFR - GHANA	AFR - SOUTH AFRICA	AFR - EGYPT	AFR - EGYPT	Y
Pubmed, Scopus and Google Scholar	R24TW008908; R24TW008910; D43TW010135; R25TW009343 (Mocumbi); MIHER affiliation	1.173	28	The Medical Education Partnership Initiative (MEPI), a collaborative paradigm for institutional and human resources capacity building between high- and low- and middle-income countries: the Mozambique experience	Virgínia Noormahomed E, Carrilho C, Ismail M, Noormahomed S, Nguenha A, Benson CA, Mocumbi AO, Schooley RT.	Glob Health Action	2017		AFR - MOZ	AFR - MOZ	AFR - MOZ	AM - US	N
Pubmed and Scopus	R25TW009343 (Mocumbi)	1.329	55	The WHF Roadmap for Reducing CV Morbidity and Mortality Through Prevention and Control of RHD	Palafox, B., Mocumbi, A.O., Kumar, R.K., Ali, S.K.M., Kennedy, E., Haileamlak, A., Watkins, D., Petricca, K., Wyber, R., Timeon, P., Mwangi, J.	Global Heart	2017		EUR - UK	AFR - MOZ	AS - INDIA	EUR - SWITZERLAND	N
Google Scholar	Australian Catholic University	0.599	0	Uncovering the Importance of Hypertension Among 1338 All-Cause Emergency Admissions in the MOZambique snApshot of emeRging Trends (MOZART) Disease Surveillance Study	Keates, A; Mocumbi, A; Stewart, S;	Heart, Lung and Circulation	2017		OCE - AUSTRALIA	AFR - MOZ	only 3 authors	OCE - AUSTRALIA	N
Google Scholar	Resmed Foundation	6.137	2	6-Month Follow Up Of Sleep Disordered Breathing In Congestive Heart Failure In Maputo, Mozambique	Orr, Jeremy E; Mbanze, Irina; DeYoung, Pamela N; Valerio, Govo; Muchanga, Gildo; Banze, Reginaldo; Nunes, Elizabete; Malhotra, Atul; Damasceno, Albertino;	B64. BOP GOES THE HEART: CARDIOVASCULAR CONSEQUENCES OF SDB	2016		AM - US	AFR - MOZ	AM - US	AFR - MOZ
Pubmed and Scopus	R24TW008908; R25TW009343 (Mocumbi)	0.434	11	Active schistosomiasis, severe hypereosinophilia and rapid progression of chronic endomyocardial fibrosis	Mocumbi, A. O., Goncalves, C., Damasceno, A., & Carrilho, C.	Cardiovasc J Afr	2016		AFR - MOZ	AFR - MOZ	AFR - MOZ	AFR - MOZ	Y	MOZ
Scopus	R25TW009343 (Mocumbi)	8.835	270	Clinical Outcomes in 3343 Children and Adults with Rheumatic Heart Disease from 14 Low-and Middle-Income Countries: Two-Year Follow-Up of the Global Rheumatic Heart Disease Registry (the REMEDY Study)	Zühlke, L., Karthikeyan, G., Engel, M.E., Rangarajan, S., Mackie, P., Cupido-Katya Mauff, B., Islam, S., Daniels, R., Francis, V., Ogendo, S., Gitura, B., Mondo, C., Okello, E., Lwabi, P., Al-Kebsi, M.M., Hugo-Hamman, C., Sheta, S.S., Haileamlak, A., Daniel, W., Goshu, D.Y., Abdissa, S.G., Desta, A.G., Shasho, B.A., Begna, D.M., Elsayed, A., Ibrahim, A.S., Musuku, J., Bode-Thomas, F., Yilgwan, C.…	Circulation	2016		AFR - SOUTH AFRICA	AFR - SOUTH AFRICA	AFR - SOUTH AFRICA	AFR - SOUTH AFRICA	Y		MOZ, SA
Pubmed, Scopus and Google Scholar	R24TW008908; D43TW010135	1.534	23	Onchocerciasis, an undiagnosed disease in Mozambique: identifying research opportunities	Noormahomed EV, Akrami K, Mascaró-Lazcano C.	Parasit Vectors	2016		AFR - MOZ	AM - US	only 3 authors	EUR - SPAIN	N	MOZ
Other	D43TW010135	N/A	0	Perfil Clínico-Laboratorial dos Pacientes Referenciados para o Rastreio do Vírus Linfotrópicos Humanos de células T Tipo 1 e 2	Botas, L., Amade, N., Augusto, Â., Mabunda, N., de Deus, N.	Revista Moçambicana de Ciências de Saúde (3)1: 14-21.	2016		AFR - MOZ	AFR - MOZ	AFR - MOZ	AFR - MOZ	Y	MOZ
Pubmed and Scopus	R24TW008908	0.544	9	Performance of Tsol-p27 antigen for the serological diagnosis of cysticercosis in Mozambique	Nhancupe N, Noormahomed EV, Afonso S, Falk KI, Lindh J.	J Helminthol	2016		AFR - MOZ	AFR - MOZ	AFR - MOZ	EUR - SWEEDEN	N	MOZ
Google Scholar	Resmed Foundation	6.137	0	Predictors Of Sleep Disordered Breathing In Heart Failure Patients In Mozambique	DeYoung, PN; Flatt, J; Mbanze, I; Valerio, G; Nunes, E; Banze, R; Smales, ET; Damasceno, A; Malhotra, A;	American Journal of Respiratory and Critical Care Medicine	2016		AM - US	AFR - MOZ	AM - US	AM - US	N	MOZ
Pubmed and Scopus	R25TW009343 (Mocumbi)	8.835	0	Response by Grimaldi et al to Letter Regarding Article, "tropical Endomyocardial Fibrosis: Natural History, Challenges, and Perspectives"	Grimaldi, A., Mocumbi, A.-O., Narayanan, K., Marijon, E.	Circulation	2016		EUR - ITALY	AFR - MOZ	EUR - FRANCE	EUR - FRANCE	N	UGANDA, MOZ
Pubmed and Scopus	Australian Catholic University; R25TW009343 (Mocumbi)	1.603	65	The causes, treatment, and outcome of pulmonary hypertension in Africa: Insights from the Pan African Pulmonary Hypertension Cohort (PAPUCO) Registry	Thienemann F, Dzudie A, Mocumbi AO, Blauwet L, Sani MU, Karaye KM, Ogah OS, Mbanze I, Mbakwem A, Udo P, Tibazarwa K, Damasceno A, Keates AK, Stewart S, Sliwa K.	Int J Cardiol	2016		AFR - SOUTH AFRICA	AFR - CAMEROON	AFR - MOZ	AFR - SOUTH AFRICA	Y	SA, CAMAROES, TANZANIA, NIGERIA MOZ,
Pubmed, Scopus and Google Scholar	R24TW008908; P30AI036214 (Zimba T)	0.554	17	A prospective observational study of bacteraemia in adults admitted to an urban Mozambican hospital	Preziosi M, Zimba TF, Lee K, Tomas M, Kinlin S, Nhatave-Paiva C, Bene R, Paunde T, Lopes H, Kalkhoff S, Prathap V, Akrami K, Noormahomed EV, Schooley RT, Aronoff-Spencer E.	S Afr Med J	2015		AM - US	AFR - MOZ	AM - US	AM - US	US	MOZ
Pubmed and Scopus	R24TW008910	7.636	433	Estimated need for surgery worldwide based on prevalence of diseases: a modelling strategy for the WHO Global Health Estimate	Rose J, Weiser TG, Hider P, Wilson L, Gruen RL, Bickler SW.	The Lancet Global Health	2015		AM - US	AM - US	OCE - NEW ZEALAND	OCE - AUSTRALIA	N
Pubmed and Google Scholar	R24TW008910	N/A	196	Global burden of surgical conditions	Bickler, Stephen W; Weiser, Thomas G; Kassebaum, Nicholas; Higashi, Hideki; Chang, David C; Barendregt, Jan J; Noormahomed, Emilia V; Vos, Theo;	Disease control priorities,	2015		AM - US	AM - US	AM - US	AM - US	N
Pubmed, scopus and Google Scholar	R24TW008908; R24TW008910; P30AI036214 (Noormahomed E); Global Health Institute	0.869	5	Improving surgical systems in low- and middle-income countries: an inclusive framework for monitoring and evaluation	Bendix PG, Anderson JE, Rose JA, Noormahomed EV, Bickler SW.	Int Health	2015		AM - US	AM - US	AM - US	AM - US	N
Pubmed, scopus and Google Scholar	R24TW008908	1.442	41	Investigation of the presence of HPV related oropharyngeal and oral tongue squamous cell carcinoma in Mozambique	Blumberg J, Monjane L, Prasad M, Carrilho C, Judson BL.	Cancer Epidemiol	2015		AM - US	AFR - MOZ	AM - US	AM - US	N	MOZ
Pubmed, Scopus and Google Scholar	R24TW008908; R24TW008910; P30AI036214 (Noormahomed E)	2.528	17	Pooled Nucleic Acid Testing to Detect Antiretroviral Treatment Failure in HIV-Infected Patients in Mozambique	Tilghman M, Tsai D, Buene TP, Tomas M, Amade S, Gehlbach D, Chang S, Ignacio C, Caballero G, Espitia S, May S, Noormahomed EV, Smith DM.	J Acquir Immune Defic Syndr	2015		AM - US	AM - US	AFR - MZ	AM - US	N	MOZ
Google Scholar	Resmed Foundation	6.034	0	Sleep Disordered Breathing In Acute Congestive Heart Failure In Maputo, Mozambique	Mbanze, I; DeYoung, PN; Banze, R; Muchanga, G; Nunes, E; Malhotra, A; Damasceno, A	American Journal of Respiratory and Critical Care Medicine	2015		AFR - MOZ	AM - US	AFR - MOZ	AFR - MOZ	N	MOZ
Pubmed, scopus and Google Scholar	R24TW008908; R24TW008910; Global Health Institute	0.869	14	Surgical patients travel longer distances than non-surgical patients to receive care at a rural hospital in Mozambique	Faierman ML, Anderson JE, Assane A, Bendix P, Vaz F, Rose JA, Funzamo C, Bickler SW, Noormahomed EV.	Int Health	2015		AM - US	AM - US	AFR - MOZ	AFR - MOZ	Y	MOZ
Pubmed, Scopus and Google Scholar	R24TW008910	1.277	6	The transition from a rural to an urban environment alters expression of the human Ebola virus receptor Neiman-Pick C1: implications for the current epidemic in West Africa	Bickler SW, Lizardo RE, De Maio A.	Cell Stress Chaperones	2015		AM - US	AM - US	only 3 authors	AM - US	N
Pubmed, Scopus and Google Scholar	R24TW008908	0.592	26	Triggering of stroke by ambient temperature variation: a case-crossover study in Maputo, Mozambique	Gomes J, Damasceno A, Carrilho C, Lobo V, Lopes H, Madede T, Pravinrai P, Silva-Matos C, Diogo D, Azevedo A, Lunet N.	Clin Neurol Neurosurg	2015		EUR - PORTUGAL	AFR - MOZ	AFR - MOZ	EUR - PORTUGAL	N	MOZ
Pubmed, Scopus and Google Scholar	R24TW008908; R24TW008910; Global Health Institute	0.19	6	Universities form research partnership to improve care in Mozambique	Rose J, Bendix P, Funzamo C, Vaz F, da Costa AA, Bickler S, Noormahomed EV.	Bull Am Coll Surg	2015		AM - US	AM - US	AFR - MOZ	AFR - MOZ	Y	MOZ
Pubmed, Scopus and Google Scholar	Gilead Foundation; R24TW008908; P30AI036214 (Noormahomed E)	2.513	45	A cross-sectional serological study of cysticercosis, schistosomiasis, toxocariasis and echinococcosis in HIV-1 infected people in Beira, Mozambique	Noormahomed EV, Nhacupe N, Mascaró-Lazcano C, Mauaie MN, Buene T, Funzamo CA, Benson CA.	PLoS Negl Trop Dis	2014		AFR - MOZ	AFR - MOZ	EUR - SPAIN	AM - US		MOZ
Pubmed and Scopus	R24TW008908	1.908	0	Academic Medicine. Foreword	Medical Education Partnership Initiative Principal Investigators: Miliard Derbew, Nelson Sewankambo, Emilia Noormahomed, Umesh Lalloo, Fastone Goma, Francis Omaswa, Kien Mteta, Marietjie de Villiers, Oathokwa Nkomazana, Steve Kamiza, Yakub Mulla, Fitzhugh Mullan, Peter Donkor, Jean Nachega, David Olaleye, James Kiarie, James Hakim, and Seble Frehywot	Acad Med	2014		AFR - ETHIOPIA	AFR - UGANDA	AFR - MOZ	AM - US	US	SA(3), MOZ, BOTSWANA, ZAMBIA(2), TANZ(2), UGANDA
Pubmed and Scopus	R24TW008908; R24TW008910	1.398	30	An efficient risk adjustment model to predict inpatient adverse events after surgery	Anderson JE, Rose J, Noorbakhsh A, Talamini MA, Finlayson SR, Bickler SW, Chang DC.	World J Surg	2014		AM - US	AM - US	AM - US	AM - US	N
Pubmed and Scopus	R24TW008908	1.806	6	An innovative system for 3D clinical photography in the resource-limited settings	Baghdadchi S, Liu K, Knapp J, Prager G, Graves S, Akrami K, Manuel R, Bastos R, Reid E, Carson D, Esener S, Carson J, Liu YT.	J Transl Med	2014		AM - US	AM - US	AM - US	AM - US	N
Pubmed, Scopus and Google Scholar	R24TW008908; R24TW008910	1.908	4	Building surgical research capacity in Mozambique	Bickler SW, Funzamo C, Rose J, Assane A, Cassocera P, Vaz F, Assis A, Noormahomed EV.	Acad Med	2014		AM - US	AFR - MOZ	AM - US	AFR - MOZ	Y	MOZ
Pubmed and Scopus	R24TW008908	3.836	57	Incidence and prevalence of intrasubtype HIV-1 dual infection in at-risk men in the United States	Wagner GA, Pacold ME, Kosakovsky Pond SL, Caballero G, Chaillon A, Rudolph AE, Morris SR, Little SJ, Richman DD, Smith DM.	J Infect Dis	2014		AM - US	AM - US	AM - US	AM - US	N
Pubmed, scopus and Google Scholar	R24TW008908; MIHER affiliation	1.908	22	Innovative strategies for transforming internal medicine residency training in resource-limited settings: the Mozambique experience	Mocumbi AO, Carrilho C, Aronoff-Spencer E, Funzamo C, Patel S, Preziosi M, Lederer P, Tilghman W, Benson CA, Badaró R, Nguenha A, Schooley RT, Noormahomed EV.	Acad Med	2014		AFR - MOZ	AFR - MOZ	AM - US	AFR - MOZ	Y	MOZ
Pubmed, Scopus and Google Scholar	R24TW008908	0.413	8	Spectrum of pediatric cancers in Mozambique: an analysis of hospital and population-based data	Carreira H, Lorenzoni C, Carrilho C, Ferro J, Sultane T, Garcia C, Amod F, Augusto O, Silva-Matos C, La Vecchia C, Lunet N.	Pediatr Hematol Oncol	2014		EUR - PORTUGAL	AFR - MOZ	AFR - MOZ	EUR - PORTUGAL	N	MOZ
Pubmed, scopus and Google Scholar	R24TW008908; R24TW008910	1.398	22	Surgical conditions account for the majority of admissions to three primary referral hospitals in rural Mozambique	Anderson JE, Erickson A, Funzamo C, Bendix P, Assane A, Rose J, Vaz F, Noormahomed EV, Bickler SW.	World J Surg	2014		AM - US	AM - US	AFR - MOZ	AM - US	N	MOZ
Pubmed, scopus and Google Scholar	R24TW008908	0.843	28	The effect of season and temperature variation on hospital admissions for incident stroke events in Maputo, Mozambique	Gomes J, Damasceno A, Carrilho C, Lobo V, Lopes H, Madede T, Pravinrai P, Silva-Matos C, Diogo D, Azevedo A, Lunet N.	J Stroke Cerebrovasc Dis	2014		EUR - PORTUGAL	AFR - MOZ	AFR - MOZ	EUR - PORTUGAL	N	MOZ
Pubmed, Scopus and Google Scholar	R24TW008908; R24TW008910	1.559	103	The role of surgery in global health: analysis of United States inpatient procedure frequency by condition using the Global Burden of Disease 2010 framework	Rose J, Chang DC, Weiser TG, Kassebaum NJ, Bickler SW.	PLoS One	2014		AM - US	AM - US	AM - US	AM - US	N
Pubmed and Scopus	R24TW008908	1.559	215	Using HIV networks to inform real time prevention interventions	Little SJ, Kosakovsky Pond SL, Anderson CM, Young JA, Wertheim JO, Mehta SR, May S, Smith DM.	PLoS One	2014		AM - US	AM - US	AM - US	AM - US	N
Pubmed and Google Scholar	R24TW008910	1.908	1	Using virtual microscopy at Copperbelt University, Zambia	Bowa, Kasonde; Anderson, Peter G;	Academic Medicine	2014		AFR - ZAMBIA	only 2 authors	only 2 authors	AM - US	N	ZAMBIA
Pubmed, Scopus and Google Scholar	R24TW008908	1.844	11	Cardiovascular risk in Mozambique: who should be treated for hypertension?	Damasceno A, Padrão P, Silva-Matos C, Prista A, Azevedo A, Lunet N.	J Hypertens	2013		AFR - MOZ	EUR - PORTUGAL	AFR - MOZ	EUR - PORTUGAL	N	MOZ
Pubmed and Scopus	R24TW008908	0.944	9	Further characterization of Tsol-p27 as a diagnostic antigen in sub-Saharan Africa	Nhancupe N, Salazar-Anton F, Noormahomed EV, Afonso S, Lindh J.	Exp Parasitol	2013		AFR - MOZ	AM - NICARAGUA	AFR - MOZ	EUR - SWEEDEN	N	MOZ
Pubmed, Scopus and Google Scholar	R24TW008908	2.736	86	HIV and HPV infections and ocular surface squamous neoplasia: systematic review and meta-analysis	Carreira H, Coutinho F, Carrilho C, Lunet N.	Br J Cancer	2013		EUR - PORTUGAL	EUR - PORTUGAL	AFR - MOZ	EUR - PORTUGAL	N*	MOZ
Pubmed, Scopus and Google Scholar	R24TW008908	1.076	20	Human papillomaviruses in intraepithelial neoplasia and squamous cell carcinoma of the conjunctiva: a study from Mozambique	Carrilho C, Gouveia P, Yokohama H, Lopes JM, Lunet N, Ferro J, Ismail M, Walboomers J, Sobrinho-Simões M, David L.	Eur J Cancer Prev	2013		AFR - MOZ	EUR - PORTUGAL	AFR - MOZ	EUR - PORTUGAL	N	MOZ
Pubmed, Scopus and Google Scholar	R24TW008908; R24TW008910	1.401	2	Proceedings of the 4th annual meeting of the Alliance for Surgery and Anesthesia Presence (ASAP): building sustainable surgical systems	Bickler SW, McQueen K.	World J Surg	2013		AM - US	only 2 authors	only 2 authors	AM - US	N
Pubmed and Scopus	R24TW008908	1.381	64	Real-world impact of neurocognitive deficits in acute and early HIV infection	Doyle KL, Morgan EE, Morris S, Smith DM, Little S, Iudicello JE, Blackstone K, Moore DJ, Grant I, Letendre SL, Woods SP; Translational Methamphetamine AIDS Research Center (TMARC) Group.	J Neurovirol	2013		AM - US	AM - US	AM - US	AM - US	N
Pubmed and Google Scholar	R24TW008908	0.148	10	Simultaneous presentation of Kaposi sarcoma and HHV8-associated large B-cell lymphoma in the same lymph node: A rare diagnosis in an HIV-negative patient	Fernandes F, Eloy C, Carimo A, Pinto P, Graves S, Simões J, Carrilho C, Lopes JM.	Am J Case Rep	2013		AFR - MOZ	EUR - PORTUGAL	AFR - MOZ	EUR - PORTUGAL	N	MOZ
Pubmed, scopus and Google Scholar	R24TW008908; R24TW008910; MIHER affiliation; Gilead Foundation	1.448	34	Strengthening research capacity through the medical education partnership initiative: the Mozambique experience	Noormahomed EV, Mocumbi AO, Preziosi M, Damasceno A, Bickler S, Smith DM, Funzamo C, Aronoff-Spencer E, Badaró R, Mabila F, Bila D, Nguenha A, Do Rosário V, Benson CA, Schooley RT, Patel S, Ferrão LJ, Carrilho C.	Hum Resour Health	2013		AFR - MOZ	AFR - MOZ	AM - US	AFR - MOZ	Y	MOZ
Pubmed and Scopus	R24TW008908	1.381	90	Substance use is a risk factor for neurocognitive deficits and neuropsychiatric distress in acute and early HIV infection	Weber E, Morgan EE, Iudicello JE, Blackstone K, Grant I, Ellis RJ, Letendre SL, Little S, Morris S, Smith DM, Moore DJ, Woods SP; TMARC Group.	J Neurovirol	2013		AM - US	AM - US	AM - US	AM - US	N
Pubmed and Scopus	R24TW008908	3.64	11	Using ultradeep pyrosequencing to study HIV-1 coreceptor usage in primary and dual infection	Wagner GA, Pacold ME, Vigil E, Caballero G, Morris SR, Kosakovsky Pond SL, Little SJ, Richman DD, Gianella S, Smith DM.	J Infect Dis	2013		AM - US	AM - US	AM - US	AM - US	N
Pubmed and Scopus	R24TW008908; R24TW008910	1.401	75	World Health Organization Global Initiative for Emergency and Essential Surgical Care: 2011 and beyond	Spiegel DA, Abdullah F, Price RR, Gosselin RA, Bickler SW.	World J Surg	2013		AM - US	AM - US	AM - US	AM - US	US
Pubmed, Scopus and Google Scholar	R24TW008908; P30AI036214 (Noormahomed E); Gilead Foundation	1.902	11	A cross-sectional study of sub-clinical Plasmodium falciparum infection in HIV-1 infected and uninfected populations in Mozambique, South-Eastern Africa	Noormahomed EV, Orlov M, do Rosario V, Petersen BW, Guthrie C, Badaro R, Schooley RT.	Malar J	2012		AFR - MOZ	AM - US	EUR - PORTUGAL	AM - US	US	MOZ
Google Scholar	Chain of Hope	N/A	9	African experiences of humanitarian cardiovascular medicine: the Mozambican experience	Mocumbi, Ana Olga;	Cardiovascular Diagnosis and Therapy	2012		AFR - MOZ	only 1 author	only 1 author	only 1 author	only one author	MOZ
Pubmed and Scopus	R24TW008908; R24TW008910	N/A	32	Brief tool to measure risk-adjusted surgical outcomes in resource-limited hospitals	Anderson JE, Lassiter R, Bickler SW, Talamini MA, Chang DC.	Arch Surg	2012	American Journal of Respiratory and Critical Care Medicine	AM - US	AM - US	AM - US	AM - US	N
Pubmed and Google Scholar	Chain of Hope	0.869	176	Challenges on the management of congenital heart disease in developing countries	Mocumbi, Ana Olga; Lameira, Elsa; Yaksh, Ameeta; Paul, Louis; Ferreira, Maria Beatriz; Sidi, Daniel;	Int J Cardiol	2011		AFR - MOZ	AFR - MOZ	EUR - NETHERLANDS	EUR - FRANCE (AND MZ, BUT NOT NATIONAL)	N*	Moz
Pubmed and Scopus	R24TW008908	1.253	27	Human and porcine Taenia solium infections in Mozambique: identifying research priorities	Afonso SM, Vaz Y, Neves L, Pondja A, Dias G, Willingham AL, Vilhena M, Duarte PC, Jost CC, Noormahomed EV.	Anim Health Res Rev	2011		AFR - MOZ	EUR - PORTUGAL	AFR - MOZ	AFR - MOZ	Y	Moz, Kenia
		2.41995	4612
